# Supplementary material for: A cytotoxic-skewed immune set point predicts low neutralizing antibody levels after Zika virus infection
Source: Cell Rep. Author manuscript; Available in PMC 2022 May 31. (PMC9151348; doi:10.1016/j.celrep.2022.110815)
Supplement: 2 [file NIHMS1808942-supplement-2.csv]

participant	data_file_participant_id	visit	days_since_index_visit	ZIKV_VL	ZIKV_NT_80	ZIKV_IgM	ZIKV_IgG
1	28	0	0	14000	0	1.026	-0.02
1	28	1	10	0	81.8	5.947	2.01
1	28	2	23	0	355.1	4.59	2.02
1	28	3	40	0	228	2.609	1.74
1	28	4	89	0	69.1	1.523	1.15
1	28	5	184	0	54.3	1.177	0.43
1	28	6	271	0	0	1.571	0.23
1	28	7	362	0	0	0.966	0.24
2	31	0	0	0	84.4	15.7	3.15
2	31	1	9	0	40.5	12.952	3.05
2	31	2	19	0	20.3	5.546	3.14
2	31	3	38	0	0	3.591	2.96
2	31	4	89	0	0	2.348	2.22
2	31	5	180	0	0	1.542	1.16
2	31	6	298	0	0	1.64	0.75
3	36	0	0	450000	33.7	2.196	0.04
3	36	1	8	0	9250.4	11.053	0.41
3	36	2	21	0	7162	9.718	0.98
3	36	3	42	0	9719.1	4.747	1.56
3	36	4	104	0	3004.5	1.734	1.96
3	36	5	183	0	2894.4	1.653	2.92
3	36	6	268	0	2566.7	1.624	1.97
4	47	0	0	81.5	206.4	2.413	0.05
4	47	1	10	0	814.9	12.218	0.36
4	47	2	19	0	1069.7	10.99	0.31
4	47	3	40	0	897.3	9.545	0.28
4	47	4	89	0	600.8	4.668	0.18
4	47	5	163	0	217.1	2.997	0.16
4	47	6	270	0	159.5	1.873	0.259
5	6	0	0	0	0	1.228	0.06
5	6	1	8	5460	0	1.455	0.03
5	6	2	24	0	75.6	14.779	3.81
6	10	0	0	69	111.2	2.858	0.16
6	10	1	9	0	13952.6	12.306	2.76
6	10	2	22	69.5	2421.5	11.548	3.14
6	10	3	42	0	7345.2	4.965	3.58
6	10	4	100	0	2644	2.724	2.15
6	10	5	181	0	419.9	2.362	1.39
6	10	6	268	0	142.5	2.284	0.95
6	10	7	371	0	188	1.754	0.81
7	20	0	0	77	283.5	1.5	0
7	20	1	10	0	440.3	11.029	0.13
7	20	2	26	0	2782.7	9.128	0.15
7	20	3	41	0	1505.2	7.364	0.43
7	20	4	90	0	1403.4	5.763	2.07
7	20	5	180	0	221.7	3.938	0.8
7	20	7	367	0	201.6	2.264	0.32
8	25	0	0	39500	0	1.285	0
8	25	1	7	0	173.7	8.82	0.13
8	25	2	21	0	688	11.901	0.58
8	25	3	46	0	211.2	2.077	0.63
8	25	4	90	0	110.6	1.275	0.3
8	25	5	188	0	21.6	1.084	0.29
9	26	0	0	0	128.8	12.795	3.3
9	26	1	7	81	158.9	11.796	3.82
9	26	2	18	0	604	10.521	3.19
9	26	3	54	0	1474.1	7.04	3.11
9	26	4	108	0	225.5	3.313	3.16
9	26	5	192	0	71.8	2.747	2.75
10	32	0	0	168	23599.3	1.147	0.01
10	32	1	9	0	34090.5	3.03	0.11
10	32	2	27	0	37872.3	1.47	0.39
10	32	4	92	0	8614.4	1.243	2.29
10	32	5	177	0	6285.7	0.775	1.1
10	32	6	294	0	4448.5	0.911	0.77
11	33	0	0	1260000	0	1.474	-0.05
11	33	1	6	0	3086.1	10.802	0.5
11	33	2	21	0	2735.6	10.476	3.06
11	33	3	42	0	854.9	9.469	2.86
11	33	4	98	0	266.8	2.33	2.11
11	33	5	169	0	100.2	1.649	1.76
12	12	0	0	69	2371.1	10.592	2.9
12	12	1	11	0	4543	12.136	3.33
12	12	2	21	0	4228.5	8.789	3.04
12	12	3	42	0	4027.6	3.853	2.69
12	12	4	90	0	264.4	2.428	1.75
12	12	5	161	0	202.9	2.152	0.83
12	12	7	392	0	89.3	1.465	0.35
13	23	0	0	3230000	0	1.113	-0.01
13	23	1	5	0	1734.5	9.11	0.04
13	23	2	26	0	3405.1	16.811	2.38
13	23	3	47	0	2333.5	8.076	1.83
13	23	4	96	0	881.2	2.792	1.26
13	23	5	180	0	1483.7	2.402	0.55
13	23	6	243	0	730	1.782	0.41
13	23	7	362	0	455.9	1.196	0.29
14	29	0	0	6180	0	1.205	-0.01
14	29	1	8	0	2238.7	10.238	1.09
14	29	2	21	81	1923.8	4.096	2.22
14	29	3	48	0	1735.7	1.61	2.4
14	29	4	83	0	1154.1	1.436	1.63
14	29	5	160	0	134.8	1.262	0.78
15	34	0	0	0	1153	18.088	2.95
15	34	2	19	0	651.6	13.917	2.83
15	34	3	42	0	582.9	5.398	2.48
15	34	4	90	0	218.9	3.977	1.44
15	34	5	181	0	77.1	3.205	0.74
15	34	6	271	0	46.8	2.703	0.5
16	45	0	0	0	12.5	4	2.3
16	45	2	16	0	25.7	2.836	2.26
16	45	4	87	0	22.2	2.414	2.11
17	7	0	0	8700	0	1.19	-0.01
17	7	1	8	69.5	312	11.891	0.02
18	8	0	0	0	0	2.587	2.45
18	8	1	5	0	909.6	11.461	2.6
18	8	2	20	0	1198.7	5.07	2.38
18	8	3	40	0	611.5	4.276	2.2
18	8	4	94	0	466	2.522	1.69
19	9	0	0	127	0	1.632	-0.01
19	9	1	5	335000	0	1.39	-0.01
20	1	0	0	9040	0	1.489	0.04
20	1	1	12	0	1221.5	17.289	1.27
20	1	2	24	0	2091.4	16.417	1.33
20	1	3	47	0	1347.7	11.908	0.89
20	1	5	180	0	440.9	5.876	0.38
21	11	0	0	1170	35.2	1.415	0.01
21	11	1	9	0	3752.8	13.34	0.1
21	11	2	21	0	2546.4	11.97	0.24
21	11	3	42	0	369	5.371	0.31
21	11	4	90	0	566.6	3.288	0.25
21	11	5	196	0	237.6	2.17	0.15
21	11	6	267	0	450.4	1.801	0.14
21	11	7	365	0	248.6	1.884	0.12
22	13	0	0	120	0	2.6	0.06
22	13	1	8	139	50.4	4.249	0.1
22	13	2	27	0	2206.1	15.13	3.8
22	13	3	42	0	1070	9.88	3.26
22	13	5	189	0	2660.2	2.36	3.13
22	13	6	266	0	602.3	2.123	1.9
22	13	7	363	0	51.2	2.11	1.16
23	17	0	0	77	145.3	1.432	0.01
23	17	1	8	0	81.8	1.697	0
23	17	2	22	0	9412.2	4.29	0.65
23	17	3	44	0	4455.7	2.521	0.57
23	17	4	87	0	3770.7	1.826	0.26
23	17	5	178	0	1278.7	1.594	0.17
23	17	6	290	0	569.2	1.253	0.13
24	18	0	0	4380	0	2.069	0.01
24	18	1	7	0	23236.4	12.64	0.14
24	18	2	15	0	22902.8	5.048	0.74
24	18	3	42	0	20196.7	3.662	0.72
24	18	4	104	0	1544.5	2.808	0.37
24	18	5	181	0	2828.5	2.498	0.17
24	18	6	282	0	1622.4	1.554	0.06
25	4	0	0	18000	1.1	1.583	0.03
25	4	1	12	0	1490.7	17.143	2.5
25	4	2	21	0	1120.1	13.498	2.43
25	4	3	42	0	388.7	5.197	2.44
25	4	4	97	0	1417.7	3.783	3.09
25	4	5	189	0	779.1	2.477	2.77
25	4	7	372	0	274.4	1.793	1.02
