# Supplementary material for: A cytotoxic-skewed immune set point predicts low neutralizing antibody levels after Zika virus infection
Source: Cell Rep. Author manuscript; Available in PMC 2022 May 31. (PMC9151348; doi:10.1016/j.celrep.2022.110815)
Supplement: 3 [file NIHMS1808942-supplement-3.xlsx]

## Sheet: A. gated_landmark_features
participant	days_since_index_visit	Classical_monocytes	NC_monocytes	cDCs	pDCs	NK_cells	CD56bright_NK_cells	Basophils	CD4	CD8	Vd2	gdTCRpVD2n	B_cells	non_naive_CD4	CD4_Tregs	non_naive_CD4_Th1	non_naive_CD4_Th2	non_naive_CD4_Th17	non_naive_CD4_TFH	non_naive_CD4_TFH_TH17	non_naive_CD4_Tctl	non_naive_CD8	non_naive_Vd2p	non_naive_gdT_cells	Transitional_B_cells	Naive_B_cells	DN_B_cells	Plasmablast	Mem_B_cell_IgDposIgMpos	Mem_B_cell_IgDnegIgMpos	Mem_B_cell_IgDnegIgMneg	CD4_TN	CD4_TCM	CD4_TTM	CD4_TEM	CD4_TEMRA	CD8_TN	CD8_TCM	CD8_TEM	CD8_TTM	CD8_TEMRA
1	10	7.5857	0.948389	3.05827	0.526412	27.576	0.101613	0.0853832	32.2799	12.4008	0.848097	0.4437	8.55244	69.0313	6.54107	5.72564	19.3044	2.30531	1.21433	0.176223	6.09891	75.0751	95.6707	98.6014	0.849835	61.3696	13.2178	0.140264	11.3284	3.4571	8.91914	28.9502	43.5334	21.0314	4.03069	2.44149	25.0876	9.28691	14.6622	24.141	26.8307
1	23	17.1114	1.40685	3.76412	0.453543	12.4402	0.166588	0.0702944	37.9499	12.4653	0.593274	0.272859	8.78198	68.3375	6.81088	4.92489	19.062	5.01574	1.76381	0.642241	5.62039	71.4483	94.0882	94.9891	1.11842	61.0088	10.0987	0.548246	12.8838	3.50877	10.2851	28.8241	47.7655	18.3712	3.39134	1.63066	28.9284	12.2419	9.75249	26.8205	22.2805
1	89	26.2074	1.70165	3.15298	0.74773	13.8571	0.116331	0.113924	31.4832	10.7346	0.616656	0.287773	7.2695	70.4456	6.37995	4.29236	19.5885	1.08648	0.741621	0.0887267	5.4592	69.2296	94.359	95.9707	1.14778	60.4348	11.4115	0.706324	12.5704	3.65302	9.6347	25.5717	53.1624	16.1935	3.86714	1.18525	30.6132	13.8754	11.5235	23.8474	20.1552
2	9	36.5582	0.452988	3.39072	1.0566	1.11797	0.236536	0.74308	26.6337	14.3045	1.48757	0.534285	5.81856	41.9189	6.71735	3.30734	11.4037	0.532727	0.0443939	0.00554924	4.24239	34.9124	96.2742	43.1535	3.48993	73.0201	12.5407	0.690316	2.66539	0.958773	6.69223	54.1106	23.0099	16.0512	5.10252	1.69529	65.0772	4.87679	3.41995	15.6171	11.0193
2	89	4.40805	0.0102992	1.2668	0.854833	0.0308976	0.0102992	0.180236	54.7888	25.2461	0.290999	0.713581	6.35975	36.9065	5.07574	1.90283	6.81692	0.212452	0.0369481	0	2.2446	17.6506	70.4348	45.0355	0.728745	72.1457	17.4089	0	2.26721	2.26721	5.10121	60.5441	19.5594	13.2136	3.71328	2.94199	83.0009	3.57823	1.15265	4.76095	7.51729
3	8	18.8395	0.51677	1.68076	0.114559	5.36839	0.187308	0.0142154	29.5406	18.7323	0.65543	0.25699	14.784	55.0586	5.77917	5.70805	13.3338	0.239416	0.0592614	0.00474091	5.19367	48.7346	93.9103	42.5068	2.29638	81.6459	6.43665	0.33371	4.01018	1.58371	3.8405	41.355	33.7742	19.9474	3.59361	1.31086	51.9308	12.321	5.84277	25.4607	4.45591
3	21	34.9815	0.170497	11.2231	1.95701	0.385471	0.348406	0.0370645	33.5864	15.6521	0.526422	0.27221	7.46479	65.0223	6.18239	6.11541	20.4227	1.29609	0.318162	0.0267926	5.44894	43.7873	92.9487	46.281	0.496524	83.3168	10.0298	0	2.28401	1.48957	2.38332	30.3795	33.3501	29.3814	5.68673	1.17552	56.0474	5.97916	6.34567	25.4114	6.23069
3	104	30.8662	1.91733	2.43138	0.421163	3.87434	0.364346	0.0126259	26.2833	14.038	0.589352	0.281906	13.8903	59.6476	7.16329	5.70936	16.9062	3.87958	0.913058	0.15401	6.06505	45.9751	92.9681	49.9145	3.96702	76.8764	4.98961	0.279185	7.22633	1.20764	5.45059	34.9895	29.7386	29.1812	3.88691	2.1818	54.303	4.38021	4.55185	26.2058	10.5695
4	10	49.2648	2.16942	5.61346	0.40415	2.12039	0.0813083	0.0920697	23.2481	7.958	1.24273	0.504521	3.85856	69.4561	6.25202	6.27894	26.0976	0.0879555	0.0574403	0.00718004	8.42039	85.8679	97.6494	98.9247	1.12592	69.5796	10.9493	0.320215	2.83029	2.02458	12.9532	25.692	49.7792	9.94256	13.5703	0.980075	14.1689	9.84793	35.7735	14.5097	25.6948
4	19	50.3215	0.732603	1.69852	0.29441	0.940639	0.054774	0.335491	24.8468	8.12575	1.54091	0.347736	4.7132	78.118	5.66695	7.19407	20.0591	0.0810143	0.0425325	0.00202536	7.93535	91.181	98.3344	98.8423	0.961001	74.0641	15.3984	0.592245	2.04492	2.11197	4.81618	17.3026	59.2235	8.39106	14.5461	0.449629	8.15631	11.5935	53.1925	15.2288	11.6121
4	89	34.4226	0.859269	3.54919	0.384655	1.25101	0.0731198	0.118321	39.2164	10.3904	2.0948	0.377958	5.57173	71.9532	5.733	6.31808	25.0212	0.178152	0.0506226	0.00486755	7.68197	78.9462	98.1228	97.0707	0.485167	74.66	9.26589	0.644238	2.38607	1.61457	10.8646	23.7546	52.4352	10.6989	12.4463	0.648358	20.7562	11.9819	36.5447	16.5381	14.1718
5	8	33.8287	4.04403	2.49132	0.79051	0.766754	0.0879467	0.0935066	27.925	14.5399	5.07188	0.462621	4.55453	34.0547	4.37583	3.31765	8.23557	1.06251	0.904222	0.0693887	2.48498	47.293	98.6151	89.9215	3.06292	70.88	14.6377	0.643658	3.6178	1.05427	5.8706	64.3277	19.6175	10.9114	3.36752	1.73255	53.0943	2.59454	5.76795	16.5792	21.964
6	9	39.7095	0.882103	1.45674	0.247024	6.87462	0.277683	0.0946049	28.5291	7.26898	0.503489	0.0843052	9.19595	70.8147	8.72974	6.36979	19.725	0.545865	0.0205212	0.00410425	8.03612	80.7668	98.1395	79.1667	2.00991	85.1972	7.11564	0.466756	1.45742	0.723947	3.07678	21.9331	50.2442	22.2245	4.94151	0.648471	19.2816	25.5477	5.00966	40.2867	9.87436
6	22	37.8489	0.999737	1.5324	0.450677	7.02499	0.215649	0.184345	29.1479	7.0828	0.616869	0.0923625	7.70225	66.3671	8.15809	6.66206	17.3551	0.203568	0.0326477	0.00192045	8.28484	75.8792	99.1833	86.0606	1.01929	81.7173	10.9025	0.135475	1.45152	0.883814	3.92878	27.1744	47.5543	20.2685	4.37672	0.626068	24.0101	18.6043	5.10551	40.2355	12.0604
6	100	27.3995	1.07224	1.53518	0.585479	6.10555	0.242815	0.121407	38.5714	6.56235	0.572602	0.0991212	11.3578	70.7317	6.72969	5.88073	17.1489	0.169791	0.0275337	0.00458894	8.36565	74.9966	97.9907	76.7857	1.4985	85.6743	7.88212	0.15984	1.0989	0.779221	2.94705	23.9749	48.2986	21.8113	5.36677	0.548379	24.9764	23.9784	5.69117	35.0371	10.3169
7	10	47.9027	1.03763	3.72453	0.516133	1.96474	0.177052	1.00008	17.6583	13.112	0.395432	0.916471	3.98635	78.5023	5.22953	3.54344	16.5185	0.0658631	0.0658631	0	9.03642	94.0305	100	99.4924	1.13055	68.7752	14.5357	2.44953	4.8183	1.23822	6.83715	18.1255	66.884	10.9465	3.6093	0.434697	5.94288	8.595	20.0639	42.2565	23.1595
7	26	36.2784	0.374399	3.40785	0.636751	2.01957	0.262352	1.03028	23.1793	14.224	0.442699	0.844868	5.29761	75.2791	5.01681	3.3961	16.456	0.0470746	0.0134499	0	8.03631	93.6658	99.6479	99.0775	0.748001	75.2644	8.61491	1.03173	6.08718	0.722208	7.29946	21.8897	62.1856	11.5804	3.77942	0.564896	6.47671	5.03014	17.1397	34.0164	37.3479
7	90	37.6777	0.422676	3.43777	0.531215	2.14573	0.148198	1.14905	23.0934	10.8335	0.26911	0.795565	5.89451	77.8782	4.87774	3.83342	20.8482	0.159195	0.0764137	0.0063678	8.64748	91.2176	98.3607	98.8909	1.66431	76.4518	10.4108	1.15085	3.91289	0.743626	5.64802	19.1416	64.8688	11.7104	3.87163	0.407539	8.72811	6.81417	16.6554	28.2747	39.5276
8	7	13.2534	0.172253	1.15194	0.170987	1.86819	0.336274	0.174153	34.0185	26.2812	3.43356	0.493586	5.67359	86.4589	4.01496	11.8217	16.2499	5.41763	3.31815	1.12817	36.9431	85.2329	99.3126	94.3867	3.37091	71.8495	4.33084	3.83971	6.32883	4.67686	5.73725	11.0977	36.4665	11.6859	29.7397	11.0042	15.2005	32.0331	9.17184	34.4735	9.12108
8	21	17.1431	0.976608	2.12113	0.369945	1.52088	0.247796	0.260915	33.6989	22.4547	3.13971	0.514753	8.15337	85.0917	3.07163	10.2558	18.9223	6.73313	2.61349	1.12397	34.97	82.1257	98.7643	96.1927	2.76387	65.0994	3.77932	0.10369	15.0958	1.94866	11.2235	12.5061	36.5058	13.0378	23.7078	14.2401	17.9616	5.59474	11.202	51.2362	14.0127
8	90	18.2952	0.535337	2.16606	0.359799	0.955828	0.241319	0.427034	35.5738	21.4604	3.62351	0.50148	9.02222	85.6591	3.37214	9.49418	20.713	0.872371	0.145138	0.0277924	32.182	80.1234	98.9389	95.6188	1.45418	69.4542	4.83384	0.185297	13.6314	1.55488	8.96677	11.6373	42.1656	11.733	22.6832	11.7747	19.8357	8.20813	12.787	43.5387	15.6356
9	7	27.6117	3.23231	3.37694	0.710227	5.38933	0.289252	0.582267	22.0429	13.7593	0.410342	0.356924	12.6158	85.9777	6.02088	6.79195	31.0407	1.35046	0.189461	0.0132182	7.51454	87.1638	99.2899	97.9592	0.464522	85.1694	4.27871	0.115065	6.68655	1.11229	2.12231	8.91787	68.3072	15.093	7.37795	0.304018	12.5997	13.3762	14.0997	47.2012	12.7303
9	18	33.5713	3.56319	2.78902	0.626106	7.213	0.229737	0.621981	19.3393	12.1544	0.45526	0.320409	7.58545	88.1433	5.48608	9.47098	32.9943	1.95932	0.161355	0.0230508	9.8542	90.4502	99.1432	98.087	0.951552	76.9398	9.47202	0.320809	7.8136	1.57142	2.92534	6.64792	64.7564	17.5588	10.8142	0.222671	9.2215	15.19	14.2956	48.8415	12.4513
9	108	36.4188	1.92727	3.58677	0.289557	3.02945	0.242854	0.974531	9.07585	6.99394	0.535265	0.428804	11.0156	88.5956	6.06061	4.78983	15.738	0.0325839	0.0977517	0	6.94037	88.5412	99.4475	100	1.13058	80.2148	14.3301	0.706614	2.37422	0.593556	0.819672	6.06061	69.3385	14.565	9.54708	0.488759	10.9937	14.5877	24.3975	36.0254	13.9958
10	9	23.4047	1.05477	2.78235	0.310327	5.31457	0.410802	0.308208	35.5924	12.1356	0.673864	0.185667	9.19832	57.2533	5.62726	6.07926	10.8594	0.496063	0.0611195	0.0142138	7.52196	53.7102	97.0721	58.0381	1.37807	61.1744	9.26856	0.677513	8.85837	2.1662	15.8778	39.3766	39.5543	15.088	5.53913	0.437786	46.0605	13.5109	13.1941	24.3997	2.84309
10	27	15.684	0.39383	2.69327	0.586306	3.38936	0.338703	0.0607329	46.5659	13.2929	0.697594	0.12135	9.76071	55.557	5.16247	6.12334	11.7109	1.18507	0.378523	0.0422199	6.41742	50.7038	98.5423	61.4525	0.765807	59.3357	9.63481	0.339827	9.58694	2.94357	16.5414	41.6856	37.1055	15.4554	5.14792	0.605637	49.1483	7.09914	14.2391	24.3625	5.15606
10	92	20.2493	1.00219	3.29466	0.678079	8.00696	0.441806	0.555112	33.4817	16.8282	3.43422	0.147514	6.36534	61.0589	4.17391	5.2058	11.0222	0.158454	0.0231884	0.00772947	7.52077	70.1192	99.6986	66.6667	0.441562	53.6774	17.0001	1.09011	10.2387	6.00248	11.2322	36.599	41.4957	14.5662	7.01063	0.324638	29.7809	6.47443	20.1692	36.3168	7.26644
11	6	23.0149	0.4596	2.14444	0.422016	2.23518	0.329666	0.454768	35.4347	14.4925	0.532816	0.0224049	13.0331	84.3371	4.26793	6.14108	19.1701	0.136337	0.0987947	0.00592768	8.04584	91.7436	99.343	81.25	2.57065	81.4081	6.17121	1.54486	2.57065	1.47483	4.3215	13.9814	64.3114	17.299	4.10196	0.304288	9.10189	43.5528	11.5996	25.3297	10.4691
11	21	34.5402	1.6912	2.80493	0.521181	1.66155	0.552844	0.370406	31.1373	13.1753	0.533176	0.0226	9.21139	84.469	5.15035	8.83721	17.9692	0.228114	0.028144	0.00444379	10.3422	92.7081	98.8754	81.6327	1.7787	81.1381	7.33304	0.256438	3.89022	0.998472	4.6268	11.0024	57.4558	24.9456	6.16696	0.429346	7.06614	14.6976	15.1533	45.2586	17.8314
11	98	31.416	0.628676	3.14068	0.718873	0.949495	0.766401	0.153388	32.8404	10.713	0.450382	0.0296304	11.3875	84.5514	4.37093	7.17193	19.8797	0.118296	0.0160401	0	8.74586	90.8728	98.6842	91.1111	1.20945	86.2645	5.4022	0.16126	3.18725	0.583381	3.21097	12.0281	61.6281	20.3789	5.57794	0.386967	9.13337	21.8746	13.5956	33.7738	21.6349
12	11	48.4059	1.04705	0.926237	1.77193	1.4699	0.0872542	0.234915	14.9357	8.1156	0.0909918	0.0563283	16.3232	67.7981	4.72875	6.90455	13.1709	0.174064	0.0290107	0.0290107	7.5718	83.1821	100	46.1538	3.20724	82.1135	10.2385	0.246711	1.27467	0.657895	2.54934	29.5039	29.3879	28.5176	7.68784	4.90281	17.8857	4.91191	22.7443	42.2851	12.173
12	21	18.6493	0.401788	0.920952	0.663627	1.95025	0.270868	0.185093	27.8332	13.317	0.156295	0.0988804	29.0822	63.179	3.58698	5.58102	13.3738	0.26358	0.02292	0.02292	4.79028	69.8443	87.7551	58.0645	3.39957	83.4523	6.50419	0.108662	2.29742	0.900342	3.44613	35.2968	31.8244	23.2065	6.60096	3.05982	31.0659	6.32335	17.2455	34.2515	11.1377
12	90	13.8159	0.176561	0.750386	0.783492	1.56698	0.176561	0.342088	21.548	12.1479	0.217541	0.068697	38.1373	66.4718	3.29437	4.83528	8.28905	0.31881	0.10627	0	5.4729	73.4213	100	50	2.5463	89.6123	4.71644	0.0868056	1.18634	0.405093	1.5625	33.2625	32.9968	23.0074	7.27949	3.45377	27.7097	6.40905	16.7766	39.3025	9.80207
13	5	14.3998	0.580618	1.50938	0.232472	3.11759	0.114551	0.74683	42.8662	21.7599	0.204318	0.298543	6.95619	54.1729	8.62352	8.24175	14.6672	2.0963	0.455818	0.127259	4.57438	74.8667	91.7476	71.4286	2.58314	55.6022	20.6006	14.6916	1.96965	1.06555	3.51954	43.3791	28.7674	19.6187	2.70252	5.52766	29.2949	20.4339	6.31752	27.4534	16.6188
13	26	19.6884	0.978103	7.15169	0.571476	3.04695	0.0549496	2.47823	30.7878	17.7994	0.192658	0.272932	8.37432	62.2284	5.59708	4.06744	14.6532	0.278116	0.0869112	0	4.0153	76.6386	91.6667	88.2353	0.656168	79.4948	12.4672	0.492126	2.23097	1.04987	3.37927	38.6407	28.0723	21.6583	5.40588	6.22284	23.8425	5.47204	12.5376	26.8491	31.3289
13	96	12.0733	0.263609	5.83894	0.659022	1.33122	0.0263609	5.70713	33.9669	15.5861	0.150389	0.196341	13.365	62.9689	4.27992	4.07084	9.85119	0.0860903	0.0245972	0	3.83717	71.9914	88.8889	72.3404	1.87377	84.1223	11.2426	0.690335	0.788955	0.295858	1.28205	37.3509	32.247	19.9237	5.84184	4.63658	28.1694	7.93353	15.5454	24.3098	24.0954
14	8	28.3402	0.322865	4.29744	0.213556	3.89462	0.240883	0.078945	29.5275	8.83315	0.0610492	0.134308	18.6887	71.2934	8.53205	7.20882	18.6768	1.04755	0.565127	0.0505399	4.86102	51.221	77.7778	71.7172	3.35229	74.059	11.1346	0.395343	3.54184	1.03981	6.54211	23.2759	39.7703	24.8518	7.49828	4.57615	47.8114	6.72708	5.51375	29.4118	10.5667
14	21	42.4852	0.184718	10.433	0.610991	1.61273	0.177614	0.202479	24.55	8.16638	0.0590439	0.116052	9.55561	73.7933	5.68917	6.51849	11.934	0.199038	0.066346	0	5.54818	54.3256	89.6552	57.8947	2.11896	74.1636	13.2714	1.59851	3.34572	1.07807	4.46097	22.5825	41.3916	23.9841	7.81224	4.22956	44.7519	8.12765	7.77861	29.6933	9.6734
14	83	27.2878	0.306011	9.7796	0.690346	2.65938	0.255009	0.17122	21.2723	6.82468	0.0435908	0.119875	13.2222	79.0984	5.41752	5.98105	14.3571	0.115266	0.102459	0.0128074	6.22439	58.6028	81.25	86.3636	1.00565	72.4893	14.2306	0.716352	3.4991	1.21229	6.77779	18.1737	38.4349	27.2029	11.3345	4.854	41.1178	7.78443	8.9022	31.0579	11.2575
15	19	14.258	0.667774	4.89401	0.832747	1.25503	0.49154	0.465077	44.9723	12.9812	0.392176	0.791268	9.18555	74.4894	2.73301	8.58966	9.37404	2.0163	0.218394	0.0446017	5.42602	67.8069	97.0018	89.4231	4.52372	70.6755	14.1412	0.478117	1.97376	0.968493	7.31274	27.9699	44.9969	21.4734	2.83297	2.72378	32.7312	11.8819	6.8734	30.4188	18.1266
15	90	18.8585	0.392243	6.20538	2.25209	0.537682	0.057294	1.66593	33.0671	12.2427	0.527742	0.83678	10.2777	75.6434	2.40115	8.13803	3.56578	0.0862689	0.0431344	0	5.47807	72.233	97.2973	89.2045	2.87307	74.8285	15.3087	0.814751	1.58662	0.814751	3.94511	24.4716	45.4637	23.1488	3.65205	3.26384	28.699	13.7476	8.62136	32.7379	16.1942
16	16	29.8839	0.199099	9.4667	1.82034	0.530932	0.611519	0.587817	20.3045	16.0559	0.747907	0.29675	5.32828	65.0903	7.73527	5.32319	15.5299	0.118821	0.0712928	0	4.85979	68.2645	98.3871	80.4878	1.60142	61.21	20.4626	0.355872	4.09253	1.69039	10.3203	31.2619	27.9824	23.491	10.8959	6.36882	32.1863	8.62509	18.7829	29.7821	10.6536
16	87	19.809	0.986148	4.40005	1.41339	1.62298	0.181376	0.734909	22.4932	19.6012	0.494586	0.341004	11.5288	59.2871	7.8116	4.59438	14.7437	0.0810091	0.0694364	0	4.30506	56.1753	97.3684	66.4122	0.640951	63.8038	15.6042	0.174805	4.50996	2.59876	12.6792	35.077	27.6357	22.7751	9.2119	5.28874	43.3466	7.70252	14.8207	23.0146	11.1155
17	8	34.6535	3.73878	3.17907	0.32397	2.34426	0.214924	0.174654	23.4584	11.4419	0.212	0.20228	13.4276	84.471	3.6615	14.2939	18.292	5.15822	0.792377	0.362525	19.522	81.6787	97.1347	92.1922	3.36973	74.8922	9.69133	0.340342	4.50195	1.36474	5.78245	12.5978	29.3257	33.7848	20.2393	4.03698	18.3213	6.37078	28.1695	34.0784	13.0548
18	5	38.968	0.689454	3.4963	1.18893	0.594463	0.142487	0.258928	31.1458	16.051	0.860678	0.406431	3.86861	55.901	5.09499	7.49376	6.68778	0.997889	0.0767607	0	3.89561	37.0694	98.9583	56.6176	1.74257	18.8911	23.1287	36.3168	5.38614	5.0297	8.87129	40.213	31.7789	19.4492	3.93399	4.62483	62.0369	10.6312	2.96034	16.0492	8.37833
18	20	28.1276	2.91319	1.44234	0.364358	3.59831	0.145296	0.243091	26.279	12.6612	0.209904	0.266474	17.5227	79.5185	7.14346	13.5363	15.5984	5.97932	0.34556	0.203937	20.5863	78.9418	94.6809	94.1341	5.78199	74.9075	8.36523	0.296594	3.90675	1.13216	5.63847	15.0149	33.2134	29.8541	17.5981	4.31384	21.1934	7.68372	25.8789	31.017	14.2387
18	94	36.5692	0.712423	3.46675	0.659131	2.01105	0.196337	0.359016	15.5708	6.79665	0.166177	0.155099	11.9485	87.4066	3.32622	11.8997	15.4216	0.249022	0.0889363	0.0177873	20.7755	84.9633	98.3333	92.8571	3.07512	80.5634	9.3662	0.164319	2.55869	1.24413	3.05164	10.8147	32.1238	25.4714	27.3035	4.26894	15.8109	7.98696	35.9821	24.0016	16.2592
19	5	35.9266	3.42319	4.96982	0.740323	3.88187	0.173815	1.62227	25.7346	6.85471	1.48715	0.606635	4.81854	58.7527	5.43067	3.6105	12.2439	0.34812	0.0298389	0	5.86831	59.7834	97.7625	79.7468	1.90381	72.6787	16.2659	2.43821	1.63661	1.33601	3.80762	35.8265	20.0617	26.7356	8.41456	8.96161	38.835	3.99552	6.49739	25.9149	24.7199
20	12	37.2551	3.19469	2.95275	0.376606	2.75798	0.114884	0.050975	25.2648	20.3486	1.92407	0.751359	3.80334	68.2547	3.7145	3.50458	12.683	0.460668	0.396525	0	7.09079	89.5598	99.5406	98.4314	0.960192	61.7724	13.2627	1.40028	3.34067	2.70054	16.6433	23.7332	47.0348	17.4413	9.79649	1.98845	11.1932	3.90964	49.3412	22.9438	12.6267
20	24	35.5134	1.99815	2.37367	0.444628	4.01826	0.12321	0.0358916	24.2088	17.1965	1.55648	0.708139	3.78309	80.3802	3.98271	3.55884	14.9446	0.772201	0.835152	0.113312	7.28135	89.0583	99.282	97.9914	1.06202	57.6182	14.5001	3.76664	5.42339	3.31351	13.8346	18.3398	51.2884	17.7942	10.6975	1.87175	11.2076	5.11048	55.5418	19.0713	9.0748
20	180	22.53	3.14941	3.57977	0.561173	2.84132	0.0696881	0.0550169	27.3474	20.1642	2.09954	0.718317	5.30241	82.7242	3.8424	3.06191	12.818	0.24015	0.150094	0	7.45966	90.5852	99.7067	99.1429	1.31427	51.9945	28.9371	2.12128	2.23657	2.44409	10.6756	16.0525	50.1689	18.379	13.4934	1.88368	9.85242	4.28499	58.1476	15.0433	12.6718
21	9	29.2308	3.87788	4.3285	0.423755	1.4573	0.0558116	0.0165368	32.3064	21.4457	0	0.0706614	5.62457	82.3928	3.89326	3.47769	23.0315	0.262467	0.174978	0	10.6299	92.257	NA	90	1.6538	73.7596	15.95	0.257258	2.9401	0.808526	4.70415	15.5949	62.0516	10.28	11.1549	0.918635	7.51236	18.5502	45.799	19.6705	8.50082
21	21	23.7	2.79632	5.45255	0.499931	1.25532	0.0329625	0.0796594	34.0708	23.9984	0	0.0402253	5.55968	85.856	4.88784	2.26682	19.0791	0.118064	0.0236128	0	9.61039	94.7704	NA	80	0.938735	64.3281	28.4585	0.247036	1.58103	0.889328	3.60672	10.8855	58.4652	17.9221	11.7355	0.991736	5.4643	14.7838	42.2058	31.7801	5.76601
21	90	23.0544	1.12423	3.9438	0.326345	0.363682	0.0815864	0.030422	38.8754	18.2196	0.0159653	0.0351236	9.58847	87.9507	4.1807	3.05544	26.0698	0.451745	0.312115	0.0657084	7.12115	92.6744	60	90.9091	1.08163	78.8866	8.379	0.25959	3.04298	0.951832	7.39833	9.33881	59.3347	22.5133	7.88501	0.928131	7.69366	22.2923	22.2748	43.7084	4.03084
22	8	36.9267	2.524	2.26675	0.551754	1.74988	0.19752	0.0413964	29.4331	16.2007	1.08704	0.134705	5.97172	71.8429	4.18285	4.0711	21.2229	4.41169	1.53797	0.298015	5.84322	44.5712	99.7118	60.4651	0.920974	56.5657	30.5803	1.20816	3.97108	1.6637	5.16934	22.6066	42.2064	26.0763	7.2854	1.82534	58.2423	13.6034	5.11457	15.8465	7.24161
22	27	27.2116	2.15319	3.89213	0.47353	3.19816	0.186481	0.0692645	29.0527	19.7979	1.37596	0.118589	8.39966	79.5236	3.24312	3.86938	24.1948	3.25431	0.296354	0.0782823	5.94386	60.6466	99.8819	75.3425	0.547098	61.6714	16.7618	0.3013	9.31652	2.2994	8.76943	16.3051	39.102	32.9736	9.70141	1.91232	41.692	8.23008	8.50086	32.2557	9.35423
22	189	31.9305	0.759966	7.7311	0.616576	0.315457	0	0.0454067	31.221	16.8944	0.724592	0.127121	8.49823	82.2272	2.89088	2.30049	17.101	0.0610749	0.0203583	0	4.92671	50.2257	98.2456	60	0.618673	57.5084	27.6434	0.365579	6.018	1.79978	6.07424	11.8282	40.798	28.6034	17.101	1.66938	41.0459	22.0843	12.0015	19.1121	5.75621
23	8	19.4884	0.286227	0.37399	0.136631	1.73332	0.132642	0.0239354	69.3629	4.40876	0.110309	0.0651006	3.87354	45.0843	2.90951	2.27338	7.71176	0.47449	0.224209	0.0182496	2.80262	64.6021	93.4426	69.4444	3.0896	68.4089	16.7096	4.09372	0.823893	0.69516	6.33368	46.4452	37.0519	11.2887	3.70467	1.49907	36.4643	15.2994	15.9557	23.2158	9.06481
23	22	16.9012	1.09351	1.40018	0.245457	1.79139	0.194346	0.0107269	63.2456	6.43252	0.195363	0.053544	3.49571	49.1053	3.21938	3.45735	9.6879	0.437031	0.233388	0.0251693	3.90353	80.27	95.5556	59.4595	0.848375	73.3032	11.8592	0.631769	1.13718	0.902527	11.3177	41.2502	39.8247	13.4519	4.02709	1.43923	20.9224	8.86389	16.288	42.3397	11.6085
23	87	20.5433	2.13489	1.47701	0.332506	2.40531	0.0292548	0.0449525	58.7353	5.72888	0.247216	0.0837675	3.58621	55.423	2.84889	2.91151	9.47544	0.118269	0.0730486	0	4.28899	81.3124	98.3471	63.4146	1.37286	72.3438	17.0712	0.736172	0.736172	0.656586	7.16275	35.3903	43.2656	12.6548	7.11354	1.56185	18.8659	11.1626	30.7061	24.893	14.408
24	7	26.5797	0.87075	1.53836	0.264231	3.50821	0.317562	0.0809662	35.2613	8.69958	0.107747	0.0744919	16.0143	82.1978	5.70017	3.50083	24.585	4.05915	1.45616	0.426286	5.61717	68.2263	97.5309	83.9286	1.874	77.5211	7.79873	2.11922	3.70561	1.26245	5.8218	14.1127	48.9324	30.3908	5.27011	1.29018	34.0673	19.052	6.19266	35.0917	5.62691
24	15	24.0157	1.39343	3.29072	0.548179	3.56809	0.545717	0.112426	34.4136	8.82201	0.123863	0.0425202	14.7376	81.9662	5.53854	2.52485	24.1633	0.795058	0.139672	0.021488	5.36127	69.0067	98.5075	82.6087	0.963305	82.1148	5.70188	0.200457	4.32095	1.20831	5.51256	12.4308	42.8364	35.3371	7.51544	1.86409	28.1433	15.0042	9.84912	39.9204	7.14585
24	104	32.1005	0.910938	3.66943	0.469981	2.47605	0.3483	0.164103	35.3283	7.99248	0.0889193	0.0615595	11.7663	82.062	5.95353	2.04259	23.001	0.367861	0.212972	0.0193611	5.86641	69.3624	100	94.4444	1.79317	78.3397	9.19355	0.398482	3.91841	1.27135	5.28463	13.8916	46.6118	28.5866	9.38045	1.51985	33.8896	16.5597	11.9812	30.338	7.27428
25	12	15.1345	0.308828	1.90929	0.357386	1.24502	0.200058	0.0213654	36.365	28.5043	0.881575	0.430992	7.20792	77.8451	3.31313	5.02357	10.2896	2.63973	0.592593	0.040404	6.43771	61.6151	97.7778	85.2273	3.82646	57.4508	14.4435	0.296416	7.59903	3.36836	12.9076	20.5926	33.6835	35.5017	7.05724	3.15152	38.2131	7.23368	14.6392	27.1821	12.732
25	21	24.5021	3.08258	2.29323	0.528649	2.38737	0.58256	0.0209207	22.4342	26.0116	1.28077	0.62702	9.1359	80.9988	4.33323	6.27234	12.263	5.86069	2.32911	0.606652	8.00563	75.2593	99.6205	91.8605	2.09618	59.9524	11.4673	1.46204	8.10287	2.06976	14.7173	16.4338	34.6766	36.8757	9.63059	2.38327	24.6753	5.50313	24.8528	28.4033	16.5748
25	97	17.3871	2.48818	1.69534	0.324982	1.78288	0.578529	0.0181105	29.5178	28.3868	1.05046	0.511222	9.08341	74.4721	5.172	4.11625	11.0913	4.32977	1.13879	0.344009	6.77343	63.143	98.6667	78.7671	2.68055	62.14	13.3031	0.642446	6.93398	1.56181	12.7603	22.4199	39.2171	29.9644	6.19217	2.19454	35.7099	6.57457	17.084	27.2604	13.3835
26	0	29.4845	1.36725	2.37857	0.392946	4.94665	0.217733	0.115465	34.5497	12.1889	0.363267	0.0686394	7.85965	55.2659	7.28684	4.25453	14.1403	3.99545	7.05796	2.99397	4.78315	56.6127	90.1657	64.9123	1.93545	67.6476	6.83239	0.22386	13.0258	2.06604	8.25016	39.9847	35.5117	19.3313	3.95827	1.19898	44.428	7.14286	10.2121	29.3321	8.88494
27	0	31.1265	0.615473	2.33103	0.437949	2.96104	0.366766	0.0694469	34.3668	15.7424	0.564066	0.0525594	4.94179	69.7698	5.69176	6.90974	19.296	9.49153	4.23808	0.806464	9.64762	63.8075	92.9875	79.8969	7.26802	60.52	6.33701	0.794871	6.25357	1.24281	17.4652	26.0828	28.5266	30.9854	12.6023	1.78242	37.7655	6.40037	12.6699	35.7743	7.40199
28	0	15.2747	3.28537	1.11755	0.270277	5.01425	0.398524	0.255093	36.8237	25.3865	2.65368	0.370083	5.76972	74.2146	6.00326	10.6141	18.1551	13.2105	4.41267	3.11413	11.9983	92.8299	99.359	95.1816	3.61958	55.5974	6.06502	0.457508	13.4985	1.83813	18.9886	20.9548	43.3802	23.9661	11.0425	0.656351	7.28141	3.89682	27.5684	36.7183	24.5383
29	0	25.2809	0.793933	2.57148	0.27537	3.00502	0.301112	0.30687	29.93	26.8903	0.295541	0.923219	2.83736	81.0114	8.84311	13.1265	26.5466	2.20746	1.76224	0.295036	21.127	96.509	99.4616	98.7505	1.25343	70.0012	7.42509	0.370061	7.37734	2.39943	11.0063	11.032	42.5477	18.376	26.621	1.42202	3.55014	3.84155	41.3828	26.839	24.3865
30	0	26.333	1.34686	4.64436	0.834537	6.66528	0.294268	0.404778	26.2656	20.3897	2.79222	0.197083	5.35357	77.9562	5.09002	11.3193	17.8254	6.55411	2.45236	1.10036	12.0856	77.689	99.3114	85.3659	2.34103	55.212	16.3793	0.474533	7.71908	2.0484	15.5489	19.3306	23.4004	43.1473	9.64244	4.46092	22.5968	4.88596	7.4527	56.4567	8.62557
31	0	12.2632	0.0712976	12.6197	0.402322	1.20951	0.0611122	0.435425	30.738	25.0103	1.84165	0.14799	6.17234	77.5053	5.1801	9.64693	15.6205	0.053495	0.0624108	0	9.94116	79.0817	99.4048	87.037	0.660066	65.9653	23.7211	0.0412541	3.54785	1.11386	4.86799	19.1155	26.7475	20.2924	29.3688	4.47575	20.721	5.77471	40.7188	23.6248	9.18256
32	0	37.493	0.277487	2.90356	0.281509	0.611276	0.225207	0.349875	36.9794	10.7802	0.395361	0.0790722	7.69726	81.6108	1.99572	7.55524	19.2445	1.56807	0.213828	0.0712758	6.201	71.8826	100	100	3.08255	64.8903	13.9498	0.261233	3.0303	1.61964	13.2706	18.3892	22.9508	31.2901	24.5189	2.85103	29.5844	10.7579	16.3814	30.8068	12.4694
33	0	36.2553	2.39123	1.41186	0.21045	9.47095	0.476748	0.0544855	23.2723	8.1239	3.41826	0.12005	7.58643	81.4837	4.05892	3.35302	25.7381	19.5751	3.27157	2.23308	6.38023	84.3088	99.5841	89.4737	2.12766	55.6423	13.2956	1.3556	6.05979	1.72367	19.6966	14.5388	20.4303	47.1323	14.5931	3.27835	15.2635	3.57768	26.4437	39.0628	15.6912
34	6	33.6631	0.462134	1.43573	0.637381	3.18561	0.164862	0.0649064	30.4731	13.5099	0.759972	0.041253	6.5205	79.1613	3.6822	23.9112	19.4763	18.7201	5.64718	4.69712	9.71346	59.2251	97.8287	66.6667	1.81167	66.1809	12.1635	1.30233	19.6984	3.95853	74.7408	17.4904	33.1939	33.3053	12.7704	3.16477	42.0235	9.39133	8.24455	22.1483	18.2194
34	13	29.4078	0.187418	1.96369	1.51613	3.76514	0.265742	0.201404	29.9291	14.4998	0.799157	0.0325795	6.61557	76.263	2.9263	25.8858	15.9278	19.5718	4.64316	4.81948	11.1755	62.2522	99.0408	64.7059	1.60677	54.721	15.3648	0.715308	18.1556	6.34006	74.3516	21.6047	25.2289	31.1071	17.1928	4.84728	39.7832	7.11076	11.0098	20.2353	21.9138
34	104	37.6168	0.493548	1.65484	0.539599	3.55595	0.331368	0.0690767	31.1352	13.2446	0.660003	0.0383591	4.65817	78.1842	4.38635	25.3934	15.204	21.3751	7.30424	6.22668	10.2032	58.0008	94.8718	70.5882	3.56759	61.304	14.6862	6.97888	21.0267	6.21915	69.2004	17.6776	34.6886	31.4618	13.4453	2.58724	42.8085	12.2492	8.84194	20.6269	15.516
35	11	46.8356	3.02274	2.86036	1.17645	3.15806	0.22328	0.141242	16.8796	7.67734	1.72758	0.263245	2.71235	63.9287	3.74035	21.4697	18.379	12.3779	7.2985	7.21835	7.64414	59.0087	98.9049	91.3758	0.904272	37.5982	41.3078	20.178	44.9814	15.2416	38.6617	33.0611	31.1173	23.8672	8.81609	3.31124	42.5544	3.27396	6.93515	21.1786	26.0156
35	25	46.1915	2.60538	1.90103	1.11029	1.96935	0.201431	0.161321	20.7897	7.99463	1.6722	0.209952	3.29518	63.9274	4.16031	25.5142	18.4457	12.3002	7.5889	7.94201	7.22649	61.6426	98.4983	87.2549	1.19048	46.0092	32.6434	11.8537	48.5694	14.1631	35.6223	32.4251	33.3419	23.0075	8.83745	2.54252	39.4284	4.40783	7.12667	24.4542	24.5057
35	136	54.5042	0.800068	2.60472	0.800068	1.7273	0.126103	0.0741785	20.7912	7.76502	2.19762	0.267636	2.29	64.5729	3.71377	22.712	20.8731	9.70098	6.18304	4.11492	7.37701	63.478	99.0231	94.385	1.4808	55.4567	24.4496	2.99539	47.5059	15.677	34.9169	32.5222	29.9064	23.088	11.1448	3.60019	37.8675	3.76924	10.5152	17.7587	30.1078
36	8	32.1833	2.63432	1.00617	0.458601	3.67083	0.340109	0.0905878	26.4851	16.7671	2.12702	0.254744	4.36965	76.5667	4.05113	30.6906	13.7513	21.7594	3.41131	8.16258	8.00253	67.0996	98.2434	87.2593	2.36002	68.6701	15.504	6.46884	53.2063	8.95238	36.8254	19.0687	43.0363	28.2539	7.6363	1.91656	33.8188	3.88719	9.94868	14.7655	37.5304
36	21	25.1424	0.834941	1.36561	0.498972	4.23175	0.490822	0.0878408	29.6049	21.0648	2.75234	0.510167	4.57859	73.8406	3.31686	32.9176	14.6902	15.89	4.38949	7.29022	6.93906	70.9373	97.9372	90.1254	3.02611	68.7245	16.4222	4.75543	49.9287	8.98716	40.6562	22.5752	45.2151	22.513	7.57637	2.13921	29.8789	3.90236	11.4452	12.2385	42.4477
36	112	26.5664	0.0385579	1.85078	0.0385579	1.85078	0.0771159	0.250627	33.981	18.0253	2.20697	0.285111	2.5641	86.6998	2.39279	38.638	17.7061	10.3226	2.61649	2.04301	7.02509	84.1828	98.5646	85.1852	0.75188	66.6667	21.2121	0	37.5	18.75	43.75	11.0317	43.3188	26.3518	16.6563	2.51709	17.0475	4.74517	21.031	10.0176	47.1002
37	9	31.3604	0.466605	0.994847	0.355766	4.20107	0.220597	0.0410915	38.4526	11.4788	0.453402	0.0595945	3.95398	79.1644	4.10912	24.6607	20.8643	25.0946	3.07945	7.83883	6.5134	76.4865	92.54	85.1351	3.03569	78.9689	11.3678	36.6667	35.0114	12.357	50.8009	16.5862	45.0641	30.5346	6.12493	1.53516	24.2607	12.8354	4.32175	19.946	38.594
37	97	27.4847	0.847646	1.04767	0.43738	6.26911	0.302254	0.0404488	39.6467	10.8103	0.577362	0.0593496	2.20912	77.9045	5.24373	28.0525	18.4318	24.8811	3.12669	8.72712	6.65634	78.0129	95.6088	88.3495	2.87726	53.6934	22.1395	78.9966	26.7206	9.7166	60.7287	16.8343	41.4106	32.6803	7.05898	1.8574	22.8399	11.0229	4.18954	20.9371	40.984
38	7	68.464	0.0511574	3.18455	0.370891	0.992454	0.135567	0.202072	15.3608	3.01512	1.25351	0.0311579	0.910602	84.3969	1.32626	21.0945	6.04548	9.55814	2.2555	1.09077	3.88242	76.2321	98.2792	76.9231	2.24719	28	60.2857	14.6341	28.5714	8.57143	62.8571	13.6683	43.2673	25.4486	15.9463	1.66953	24.6423	17.4881	15.2623	29.8092	12.8776
38	22	53.5264	2.02935	1.92681	0.950479	4.7194	0.30048	0.0624142	23.7071	4.37192	1.43604	0.0207313	1.39362	80.1594	2.16938	20.0352	13.4771	17.1233	4.4644	4.26719	3.15948	69.2322	99.1671	84.6154	1.34357	48.7047	35.2979	3.22581	33.75	10.4167	54.1667	17.0221	46.2027	24.2365	10.9478	1.76577	31.3514	15.7031	12.8397	26.8649	13.3139
38	95	31.1393	2.08213	1.21666	0.36034	6.63327	0.451457	0.045706	33.4867	8.49321	2.52006	0.0448164	2.31184	82.534	3.83999	22.7802	22.1191	19.0675	3.5888	5.5213	4.67667	76.3677	98.3486	85.7143	0.778061	52.7824	28.8395	3.40751	29.611	11.0951	57.781	12.8304	56.624	21.6854	8.00941	0.989779	23.6409	17.7264	10.8086	37.2329	10.5854
39	6	27.4816	1.40003	1.08169	0.453141	4.85543	0.221698	0.00446644	31.3417	21.1961	1.40331	1.24382	3.03759	58.9812	3.60264	31.6009	8.64484	13.5602	3.50434	3.78276	14.7959	65.9827	97.0342	92.1584	1.25652	57.1506	19.7808	9.24956	18.0244	4.68249	73.4445	37.924	25.4425	16.3619	15.701	5.01166	34.9272	2.37574	9.79975	14.6322	38.1333
39	20	36.5087	0.859083	1.18207	0.863152	2.85395	0.173953	0.0279749	28.7375	16.2811	1.69612	0.77504	3.15404	59.168	3.20151	29.4009	11.3677	14.1867	2.5214	1.77909	10.3126	63.5315	97.3247	87.0794	1.24174	52.9469	21.9918	6.72269	20.097	4.6431	72.0028	38.0207	23.8897	19.7699	13.7117	4.89846	37.6794	3.1266	7.69477	15.1429	36.2603
39	90	31.68	1.17694	0.931448	0.277073	2.30473	0.148834	0.0118079	32.9669	19.4071	1.7268	1.06197	4.57926	52.867	4.38897	32.8849	10.3874	14.8566	4.89041	5.45035	11.3271	46.0825	96.2716	85.5137	1.14536	59.5176	16.7808	25.1969	23.4295	4.17657	60	43.5347	26.8375	17.1954	9.22403	3.46595	54.6357	3.65037	3.97397	11.6239	26.024

## Sheet: B. gated_phenotypic_features
participant	days_since_index_visit	B_cell_CXCR5	NC_monocytes_CX3CR1	CD56bright_NK_cells_CD127	CD56bright_NK_cells_Eomes	CD56bright_NK_cells_GzB	CD56bright_NK_cells_Tigit	NK_cells_CD127	NK_cells_Eomes	NK_cells_GzB	NK_cells_Tigit	Classical_monocytes_CX3CR1	Th2_Helios	Th2_ICOS	Th2_Ki67	Th2_PD_1	Th2_PD_L1	Th2_Tigit	Th17_Ki67	Th17_PD_1	Th17_Tigit	Th17_CD38	TFH_ICOS	TFH_Ki67	TFH_PD_1	TFH_CD38	Tctl_CX3CR1	Tctl_GzB	Tctl_Helios	Tctl_ICOS	Tctl_Ki67	Tctl_PD_1	Tctl_PD_L1	Tctl_Tigit	Tctl_CD38	Th1_CX3CR1	Th1_GzB	Th1_Helios	Th1_ICOS	Th1_Ki67	Th1_PD_1	Th1_PD_L1	Th1_Tigit	Th1_CD38	Tregs_CCR4	Tregs_CCR6	Tregs_CD69	Tregs_CTLA4	Tregs_Helios
1	10	58.7142	38.9783	23.0392	92.6471	63.3987	39.7059	1.06984	88.4233	99.9282	63.6256	4.055	3.90041	7.02905	4.43983	4.31535	0.854772	6.05809	1.73732	5.42043	6.11536	0.694927	1.97889	0.923483	1.05541	0.923483	0	25.5371	3.44103	3.88758	8.24796	13.2388	0.682952	18.6236	3.36223	0	4.36254	1.84667	5.51203	8.84163	9.03749	1.31505	9.37325	5.56799	34.7539	2.71859	2.0818	31.2025	77.3451
1	23	67.2065	74.3674	25.5639	94.3609	61.6071	34.5865	0.525815	88.6875	99.8326	63.8189	10.938	4.14989	7.41228	5.80984	3.9691	0.780672	6.43438	2.27983	3.90381	5.24672	1.34291	2.13144	1.50977	0.976909	1.50977	0.083612	15.8371	3.14939	3.81828	6.43813	12.6812	0.752508	15.0223	3.73467	0.0318066	1.94004	2.54453	6.04326	8.14249	8.36514	0.922392	8.49237	6.52036	44.4342	5.51978	3.21987	34.3146	77.0009
1	89	53.88	65.8667	39.0625	96.0938	43.318	20.7031	0.89637	89.8033	99.8181	62.8879	9.73935	3.75182	6.10204	6.00803	4.26459	0.658063	5.57217	2.7735	6.00924	5.547	0.46225	2.0316	0.677201	0.225734	0.902935	0.153327	17.4134	3.74118	3.64919	6.40908	11.5302	0.919963	13.6155	4.56915	0.0390016	2.92299	2.26209	5.22621	7.4103	7.76131	1.59906	6.82527	5.61622	42.4823	2.02047	3.85726	36.3159	77.4337
2	9	49.3181	28.1374	45.6731	94.2308	54.023	4.32692	0.75643	60.9682	98.4064	18.7595	2.98166	7.34793	18.9538	8.39416	21.9951	0.389294	9.27007	2.60417	22.9167	1.5625	4.6875	18.75	12.5	0	6.25	0	3.77668	9.15631	9.02551	9.48332	39.3067	0.58862	11.9686	9.02551	0	1.39697	4.61409	8.89262	7.04698	37.7517	0.838926	8.97651	6.7953	49.8554	1.52829	1.85874	42.9575	76.3321
2	89	44.4826	66.6667	66.6667	100	0	0	0	40	100	0	0.205761	7.72358	6.77507	2.30352	14.6341	0.338753	6.30081	0	21.7391	0	0	12.5	0	25	0	0	1.71429	12.7572	1.64609	2.46914	24.0741	0	6.99588	4.52675	0	0.369004	3.15534	1.69903	0.970874	25.9709	0.242718	6.31068	2.42718	25.2957	1.45587	1.91083	18.4713	82.7116
3	8	61.7813	25	44.2308	95.3846	70.6383	11.1538	0.273623	59.741	99.7977	16.8369	3.94343	9.79556	11.9822	6.4	6.80889	1.03111	3.84	4.9505	9.90099	4.9505	5.94059	12	0	0	4	0.136924	5.2	7.66773	9.12825	11.3647	20.9037	1.78001	12.9165	8.76312	0.0830565	1.30822	3.07309	11.8355	14.3272	18.2724	2.82392	6.81063	12.2093	49.4668	1.51764	0.861362	52.5841	78.1788
3	21	81.4173	25.8065	41.875	79.375	34.6939	2.5	0	43.2203	95.3704	5.50847	0.960619	9.59331	10.61	5.36241	6.42834	0.459167	3.65694	1.55039	12.6615	2.06718	1.55039	4.21053	2.10526	4.21053	2.10526	0	2.76423	8.11309	4.85556	5.03995	17.1481	0.614628	5.59312	3.62631	0.0547645	0.507614	2.68346	5.36692	5.14786	17.5794	0.711939	3.94304	4.43593	63.5428	2.11268	2.49187	55.9047	79.6858
3	104	87.8699	34.8296	23.3593	87.3192	47.5331	10.1224	0.273651	58.4571	99.4404	10.7897	7.13033	9.06626	14.8465	6.64787	7.41785	0.574775	6.84308	3.54442	12.3819	2.6465	1.41777	3.01205	0.60241	4.61847	2.00803	0.0604595	5.65553	6.92261	5.98549	5.83434	23.7606	0.937122	11.4268	6.13664	0	0.533662	3.46821	5.13809	4.33526	16.0565	1.28452	6.29416	5.20231	61.4282	6.52675	2.53391	48.8866	76.9644
4	10	42.6907	27.6161	21.6828	82.2006	10	14.8867	0.597692	66.4056	96.9828	11.7683	6.12371	12.0297	9.51235	7.50395	6.85054	0.378293	6.49976	14.2857	10.2041	8.16327	20.4082	0	0	0	0	0.0852697	43.4014	6.35259	6.07546	7.9514	21.6372	0.596888	9.52889	4.37007	0.200114	55.5864	4.34534	8.1761	10.6346	21.9554	0.371641	8.54774	5.68897	60.4364	1.52168	1.98105	57.3069	82.917
4	19	0.772201	37.293	NA	NA	NA	NA	1.98915	55.6962	94.7368	9.88547	5.24721	10.5816	10.5109	8.50162	11.9952	0.171648	6.08845	7.5	17.5	5	5	4.7619	19.0476	4.7619	4.7619	0.153139	32.023	6.25319	4.08372	5.64063	23.9408	0.280755	6.43185	3.24145	0.365991	55.0098	2.89977	3.49099	6.19369	26.3795	0.281532	4.19482	3.85698	52.1086	1.10793	1.50107	67.4053	80.1644
4	89	18.342	43.5047	50	100	33.3333	8.33333	1.71569	63.5723	95.2551	12.9596	6.89013	11.0264	8.9565	7.19788	8.7464	0.330714	6.6882	4.37158	15.847	4.37158	1.0929	1.92308	5.76923	3.84615	3.84615	0.240781	28.2776	6.1209	5.80408	8.9469	20.8212	0.608288	8.95957	5.03105	0.616333	43.5982	3.22034	5.16179	8.04314	21.6949	0.523883	5.53159	4.85362	62.5913	1.2396	2.05468	61.3007	84.4116
5	8	74.7462	17.3449	15.0327	83.0065	85.7143	28.1046	0.470588	66.9412	99.1607	26.5882	1.06368	5.02896	17.5619	6.05582	7.89889	5.63454	5.89784	4.08163	11.6327	3.87755	3.26531	5.7554	0.719424	5.7554	3.59712	0.08726	26.2048	5.93368	19.6335	17.6265	14.8342	5.75916	16.2304	23.9092	0.130719	6.36735	3.13725	25.4902	21.3072	19.9346	9.01961	14.3137	27.3203	33.1516	3.02279	2.03171	41.9722	75.9663
6	9	31.7657	38.6441	38.7387	94.5946	74.2268	19.8198	0.194342	49.0175	99.8109	32.1097	6.16509	7.71952	14.8564	10.4661	12.4844	1.37328	11.7769	6.01504	15.0376	4.51128	3.00752	0	0	0	0	0.306435	8.41424	6.6905	10.9295	16.6496	27.6302	1.22574	19.5608	8.42697	0.322165	7.16279	5.34794	14.2397	16.4304	23.518	1.80412	14.1753	9.14948	59.0503	0.423131	2.20969	60.2257	76.5867
6	22	11.6223	54.8521	16.9399	85.6102	72.8972	34.6084	0.266437	44.856	99.8691	28.1306	8.30378	8.15536	18.5017	13.0021	15.6247	0.98484	11.3533	6.60377	14.1509	4.71698	5.66038	11.7647	23.5294	23.5294	11.7647	0.556328	6.36809	7.39453	9.17942	11.4743	31.2471	1.1822	19.6106	6.39777	0.518882	8.68832	5.47708	11.4154	9.42635	25.4252	1.41251	12.2514	4.5258	53.5782	0.141243	1.71846	61.4407	81.0264
6	100	4.16789	55.2017	27.2727	91.2587	57.1429	26.2238	0.282017	47.7605	99.6783	27.9695	7.34249	7.47926	11.9882	12.4833	12.5769	0.842922	8.93765	4.05405	10.8108	5.40541	4.05405	0	16.6667	16.6667	8.33333	0.274273	4.57627	7.56994	5.34833	9.81898	23.8892	0.740538	16.5387	4.63522	0.273117	4.30564	4.99415	5.46235	8.11549	17.6356	1.13149	10.4565	3.27741	49.4715	0.238663	1.05694	57.6202	74.7017
7	10	12.3178	44.5816	32.6087	92.1739	71.4286	16.087	0.0665779	62.9161	99.8526	19.4407	4.37832	4.82456	10.1675	7.45614	11.1643	0.757576	11.4833	10	20	0	10	0	0	10	0	0.218659	11.6697	9.91254	4.73761	10.7872	19.3149	0.801749	16.6181	6.99708	0	5.29595	5.20446	10.4089	12.6394	15.9851	1.48699	16.3569	11.1524	48.6146	0.251889	1.76322	56.5491	77.5819
7	26	10.0527	50	32.5301	95.1807	59.4595	14.4578	0.270027	64.0864	99.4345	17.0117	2.72036	4.78136	12.3416	8.82714	11.1974	0.572129	11.8921	14.2857	14.2857	0	0	0	0	0	0	0.251046	12.8205	9.2887	4.85356	9.62343	19.5816	0.502092	17.4059	5.85774	0	3.27869	5.34653	9.70297	12.8713	16.8317	1.78218	18.0198	11.4851	43.6997	0	2.14477	47.9893	76.5416
7	90	47.9426	58.7983	37.2263	92.7007	70.5882	21.1679	0.173762	69.2441	99.8119	16.5943	6.06329	5.83384	6.38363	7.14722	10.5376	0.641417	10.3543	4	16	4	0	16.6667	0	25	0	0.0736377	7.52475	7.87923	3.3137	7.95287	15.6848	1.1782	14.433	5.89102	0	1.92837	5.48173	3.15615	6.31229	13.6213	1.16279	13.7874	5.31561	51.6971	0	3.39426	45.4308	73.2376
8	7	87.2787	41.0714	33.2468	90.9091	85.8357	34.5455	0	65.6388	99.7657	54.2952	7.60171	10.5253	18.8231	6.1073	9.07741	2.22758	7.64804	4.28731	20.9911	3.84187	1.44766	4.45455	2	6.90909	2.09091	1.90251	88.1342	2.21279	2.83335	23.075	30.5463	0.751204	6.70368	2.97216	2.34754	74.5707	1.73514	8.13983	13.9066	30.5945	2.27099	7.6295	6.7109	67.3929	11.7205	2.10368	50.4132	67.2427
8	21	95.3534	57.3608	35.7419	89.9355	71.4693	29.5484	0.255398	64.1282	99.2899	41.746	12.6287	13.5483	20.5043	5.2625	9.28934	0.991031	8.3924	2.6441	18.4558	2.97902	0.652212	4.35967	1.77112	6.94823	1.63488	2.11444	85.191	3.04779	2.35542	3.08851	36.3291	0.427641	4.02186	1.09965	2.10624	71.0278	2.89318	5.87895	5.18459	30.2396	0.810091	5.26559	2.62701	71.7156	9.93045	2.85935	56.6847	77.5116
8	90	64.7467	60.3631	39.0769	88.7692	57.9418	28.9231	0.383693	66.8585	98.773	42.7338	8.96745	9.71301	12.1729	5.80693	9.74283	1.08088	6.92508	3.36283	16.8142	4.0708	1.06195	1.06383	1.06383	4.25532	1.06383	1.05071	81.9953	3.52157	1.26661	2.69635	39.313	0.369429	3.54555	0.719666	1.02456	68.8826	2.35811	3.15498	4.13075	32.1678	0.829403	4.83005	2.00033	62.8205	0.732601	2.47253	54.8535	72.3901
9	7	76.0856	13.4047	28.1037	84.8568	71.2621	31.105	0.320983	69.2773	99.7642	45.8272	4.43184	6.79205	10.1207	6.35912	7.75018	0.53939	7.29595	3.58891	11.7455	5.22023	1.79445	3.48837	0	5.81395	0	0.175901	12.5	8.61917	10.0264	12.4597	22.3395	0.791557	14.6585	7.18264	0.0973078	2.82976	4.05449	13.915	17.3532	24.9108	1.13526	11.0607	7.13591	62.4222	1.09769	2.23198	63.7395	71.3502
9	18	77.8072	21.9194	32.0652	93.2065	74.2424	27.4457	0.341865	73.7596	99.8817	42.4559	11.9668	5.54537	13.2565	10.8637	8.11283	1.02174	7.82464	5.73529	11.6176	5.44118	1.47493	7.14286	1.78571	12.5	0	0.146199	14.424	6.28655	16.1404	27.5439	22.076	0.877193	17.4269	8.65443	0.0912686	2.21222	3.65075	18.4363	30.1186	20.4442	1.49072	14.5117	8.72525	71.0609	1.31303	4.20168	69.1702	75.7353
9	108	0.791209	19.5767	NA	NA	NA	NA	3.04878	58.5366	99.5074	34.7561	4.66448	6.62526	9.52381	6.62526	6.8323	1.0352	4.7619	0	0	0	0	0	0	0	0	0.469484	15.6863	9.85915	6.57277	12.6761	13.1455	0.938967	7.04225	12.2066	0.680272	15.2174	6.80272	5.44218	7.48299	24.4898	0.680272	8.16327	7.48299	39.7849	0.537634	0.537634	74.7312	67.7419
10	9	52.6901	21.7155	51.341	95.9132	58.4178	10.2171	0.334648	71.2203	99.2166	39.7992	4.58128	10.2225	10.1702	6.28272	6.40052	1.36126	7.59162	2.5788	4.29799	2.5788	1.7192	0	4.65116	4.65116	4.65116	0.132275	6.83871	10.8466	4.15722	8.56009	16.1754	0.982615	10.1285	6.19803	0.0233809	1.2272	3.06289	6.31284	7.31821	13.4908	1.98737	5.7517	7.59878	49.0275	0.429401	2.2733	57.1356	71.508
10	27	75.259	22.408	54.0448	95.6971	56.25	8.95009	0.372725	70.5109	99.2158	35.7159	1.93557	11.7355	11.2258	6.67578	5.5818	1.05669	7.68274	2.7027	5.40541	3.4398	0.2457	1.15385	0.384615	0.769231	1.53846	0.0453721	4.49023	12.5	3.19873	5.42196	13.0672	1.04356	7.96279	4.17423	0.0475511	0.422489	4.20827	3.70899	4.80266	10.7941	1.28388	5.3495	4.25583	47.5747	1.57924	2.17146	48.59	71.3198
10	92	23.7082	28.5894	57.0571	93.994	46.4646	11.4114	0.364885	71.8395	99.4355	37.9266	3.5287	8.20477	10.0281	8.45021	6.2763	0.911641	7.04769	4.87805	0	7.31707	2.43902	16.6667	16.6667	0	0	0.0513875	12.2137	6.83453	2.20966	8.53032	17.8828	0.822199	12.8469	3.95683	0.0742391	2.47423	2.30141	4.23163	6.01336	11.4328	1.03935	6.0876	3.56347	37.963	0.0925926	1.38889	51.6667	72.5
11	6	24.3634	12.3953	30.7282	93.0728	79.1304	20.2487	0.329102	78.5143	99.4867	43.8646	0.271637	16.1925	21.2533	8.24572	10.1732	2.8757	8.01897	4.34783	7.24638	5.7971	4.34783	12	4	8	2	0.0982318	8.92688	10.3635	12.942	13.7279	22.888	3.41356	16.9695	9.79862	0.032175	1.48718	4.72973	15.3475	16.538	20.0772	5.40541	12.2909	12.6126	51.8981	0.0925926	2.63889	65.6944	78.8426
11	21	5.23595	27.1704	51.9512	96.7073	61.8762	9.14634	0.624512	77.7778	99.302	36.0916	2.70492	16.4043	27.269	11.9199	11.3099	1.20353	8.5401	2.5974	16.8831	6.49351	1.97368	10.5263	5.26316	15.7895	0	0.186193	9.42606	9.92552	11.014	12.9619	31.1086	1.24606	15.0387	4.9505	0.0167616	1.49148	4.1066	9.11834	9.93966	25.6788	1.70969	6.26886	2.76646	61.6911	0.201323	1.49554	69.8878	85.476
11	98	15.6268	45.5856	52.2523	94.1942	51.0714	7.60761	1.21107	76.9031	98.0785	35.4671	3.60822	16.8936	21.644	9.87393	10.6203	1.08926	7.53404	5.08475	8.47458	3.38983	6.77966	0	0	0	0	0.114626	11.4089	10.5456	8.25309	8.48235	27.2581	1.32967	13.8927	4.05777	0.0559128	0.918197	4.97624	5.50741	5.84289	23.4554	1.95695	6.03858	2.57199	56.2385	0.321101	1.46789	60.0459	82.2936
12	11	1.27148	54.1818	28.5714	89.2857	62.5	17.8571	0.588235	66.4706	96.8085	12.9412	22.1754	15.1982	25.3304	13.4361	6.82819	2.20264	9.2511	0	0	33.3333	0	0	0	0	0	1.91571	9.09091	17.6245	11.4943	15.3257	13.41	3.06513	11.8774	22.2222	0.420168	1.06952	5.46218	13.0252	7.56303	13.4454	4.20168	6.30252	11.3445	65.0307	0.613497	0	41.7178	74.8466
12	21	0.869274	59.4595	48.3871	55.914	31.1111	8.60215	0.496278	58.5608	93.4978	19.603	22.8301	13.4533	20.994	5.74122	5.22708	1.02828	7.62639	0	8.69565	8.69565	17.3913	0	0	0	0	0.717703	3.3557	12.6794	10.5263	10.5263	14.3541	1.19617	14.5933	13.3971	0.205339	2.65252	5.54415	9.03491	4.10678	14.3737	1.23203	9.24025	8.82957	66.4537	0.638978	0.319489	31.9489	76.0383
12	90	0.413413	42.8571	66.6667	100	0	0	4.93827	65.4321	94.9495	12.3457	21.1111	12.1795	19.2308	8.97436	4.48718	0.641026	8.33333	16.6667	16.6667	16.6667	16.6667	50	0	0	50	0	10.9091	18.4466	10.6796	9.70874	14.5631	0.970874	9.70874	11.6505	1.0989	0	3.2967	10.989	5.49451	8.79121	2.1978	9.89011	9.89011	50	0	0	27.4194	67.7419
13	5	56.3613	62.4434	28.4091	87.5	84.1379	32.3864	0.529101	60.521	99.2188	26.5771	21.7449	13.2829	38.7916	6.37324	5.77378	2.25588	8.37672	4.96689	11.0375	6.07064	9.16115	12.6904	1.01523	2.03046	12.6904	0.758725	17.851	9.81285	36.9246	25.7461	29.3374	6.17097	27.7188	33.3839	0.140371	2.04959	5.69905	47.7541	32.7344	26.3054	7.24312	21.8697	42.2796	49.289	7.35176	3.83687	28.7899	53.0453
13	26	5.6872	88.4615	75	60	26.6667	10	0	47.4227	98.7676	15.6357	21.6602	12.3369	30.7236	9.84579	6.99881	0.830368	7.35469	18.75	6.25	12.5	6.25	0	0	0	40	1.2987	21.1765	8.22511	13.8528	15.1515	18.1818	1.7316	18.6147	19.4805	0	5.17241	6.83761	19.6581	17.5214	20.5128	1.7094	10.6838	17.9487	52.1739	0.310559	0.621118	34.1615	65.528
13	96	0.566202	77.7778	90	100	11.1111	0	0.817439	54.7684	99.4413	17.4387	15.2944	11.4856	24.7191	9.73783	3.24594	0.873908	6.49189	14.2857	0	0	14.2857	0	0	0	50	1.28205	13.5417	11.859	13.4615	12.1795	23.0769	0.641026	15.0641	16.3462	0	3.29218	6.34441	15.4079	9.66767	13.8973	0.906344	7.55287	17.5227	36.7816	0.862069	0.287356	30.1724	60.6322
14	8	72.1511	47.7273	25	74.3421	65.5172	15.1316	0.383325	36.4159	99.1885	19.9329	10.3021	13.9729	29.3481	3.93604	4.05904	1.27921	8.97909	3.94737	8.33333	12.2807	8.77193	9.7561	4.87805	3.25203	8.94309	0.567108	29.6736	10.0189	14.5558	8.4121	13.4216	1.79584	13.7051	14.5558	0.318674	6.62695	6.56469	17.9095	7.77565	11.2811	2.9318	10.7075	14.7228	56.5428	3.44642	2.26171	27.8406	60.8508
14	21	1.74697	78.9474	37.9747	75.9494	24.1379	6.32911	0.784929	49.9215	98.8016	20.8791	14.3553	14.246	33.565	9.10354	5.83739	0.903405	7.71369	8.33333	0	0	29.1667	12.5	0	0	25	0.597907	26.506	11.9581	11.6592	9.56652	11.5097	1.49477	10.3139	19.133	0.254453	8.1761	5.21628	19.3384	12.2137	11.9593	0.890585	7.76081	15.0127	53.0612	0.437318	2.18659	31.9242	73.3236
14	83	0.765766	80	40.2597	68.8312	31.5789	7.79221	0.970874	44.4984	98.2583	18.4466	16.6946	14.0054	30.9545	10.7047	5.17395	1.07047	7.13649	22.2222	0	0	44.4444	0	12.5	0	25	1.02881	40.6977	12.963	10.0823	10.9053	11.3169	1.85185	6.58436	17.9012	0.428266	15.5673	7.92291	11.1349	7.49465	11.349	2.35546	7.06638	7.70878	52.4823	0	0.945626	30.9693	73.2861
15	19	52.6116	81.3688	32.1773	78.2274	49.697	10.2119	1.42259	54.5607	96.3864	25.4393	6.08502	9.90976	16.8663	6.69401	7.69483	3.21575	11.2879	2.66972	5.87338	7.1701	5.7971	4.92958	4.22535	6.33803	14.0845	0.368481	9.44724	8.47506	7.51134	8.07823	16.5249	3.82653	12.5567	19.3311	0.0895255	3.09627	5.55058	10.1701	6.76813	10.8505	4.60161	9.05998	20.1074	44.063	4.61452	1.46314	20.7091	64.3219
15	90	0.75188	71.4286	22.2222	77.7778	50	11.1111	13.7931	68.9655	91.1765	17.2414	1.55705	12.9032	14.9194	9.27419	8.46774	2.41935	10.4839	16.6667	33.3333	0	33.3333	0	0	0	33.3333	0.262467	9.85915	8.66142	6.29921	11.0236	20.4724	2.09974	11.5486	22.0472	0	7.14286	4.0636	7.59717	6.5371	12.0141	1.23675	6.18375	14.6643	32.3353	0.598802	0	26.3473	79.6407
16	16	0.837039	79.4393	46.9136	72.8395	21.4286	1.23457	0.909091	47.8788	90.8475	8.18182	11.4882	8.9518	13.466	5.12624	6.65647	0.765111	3.13695	0	10	0	10	16.6667	16.6667	0	0	1.46699	20.7547	12.2249	7.82396	7.57946	17.8484	0.977995	7.33496	13.2029	0.446429	4.85175	3.79464	7.36607	4.24107	16.0714	1.78571	2.00893	10.2679	48.2335	0.921659	0.768049	19.6621	47.7727
16	87	0.926973	74.3363	42.5287	88.5057	29.1667	3.44828	1.77305	47.8723	91.3669	7.97872	11.6474	7.84929	14.7567	5.72998	6.90738	0.863422	2.74725	0	0	28.5714	14.2857	33.3333	16.6667	16.6667	16.6667	1.34409	14.8649	10.2151	12.0968	9.4086	22.5806	0.806452	9.94624	16.6667	0	4.87013	4.53401	7.80856	6.29723	16.3728	1.76322	4.53401	11.0831	51.2593	0.296296	0.148148	22.3704	49.7778
17	8	75.4862	91.1748	29.5597	78.9308	42.6471	11.0063	0.594354	62.526	97.7917	17.89	27.2463	9.85277	17.5538	7.68686	8.25311	1.04757	15.0623	4.46787	8.18273	10.6426	3.36345	6.53595	1.63399	2.61438	5.88235	1.35296	27.5607	5.43839	8.60857	9.23199	17.0314	1.56519	14.5245	8.55551	0.833333	34.8673	5.1087	8.38768	6.7029	11.6304	1.53986	10.7971	5.28986	70.7921	7.85007	3.18246	46.959	72.4187
18	5	3.51288	23.2143	61.4286	84.2857	80.7018	8.57143	8.69565	60.8696	93.6782	17.3913	5.02821	8.32138	29.8422	8.46485	6.45624	5.45194	8.46485	2.88462	9.61538	10.5769	8.65385	37.5	12.5	12.5	37.5	0.738916	6.06061	10.3448	25.6158	17.734	18.4729	5.91133	19.2118	23.8916	0.512164	1.85471	3.96927	33.2907	22.9193	16.0051	7.55442	14.9808	29.5775	33.71	2.82486	1.50659	38.2298	62.3352
18	20	66.0268	92.7726	29.0566	87.5472	45.6067	21.1321	0.753012	69.9548	97.6843	16.6667	40.4204	9.04304	21.0823	7.28164	8.60723	1.144	17.6866	4.26338	8.52676	13.1217	4.31075	7.37705	4.91803	4.09836	9.01639	1.58228	28.1629	6.15025	11.5162	8.17281	18.4232	1.58228	16.9235	8.02146	0.836995	29.5867	6.19376	11.969	6.38209	12.0527	1.54844	14.208	5.56602	60.23	16.2173	4.52022	35.1705	56.5028
18	94	1.49112	84.7619	30.6452	64.5161	54.5455	16.129	0.223214	62.9464	96.8872	15.8482	12.1913	7.03576	9.34256	8.3045	7.7278	0.461361	7.84314	14.2857	14.2857	0	21.4286	20	0	0	0	0.941781	27.438	5.65068	2.82534	8.21918	15.1541	1.11301	10.4452	5.2226	1.04634	45.5923	5.8296	3.28849	4.93274	10.0149	1.04634	8.07175	3.58744	60.4278	2.13904	1.06952	44.385	73.262
19	5	12.3279	18.6263	32.4324	81.0811	20	5.40541	0.949598	70.1972	91.7575	11.3221	3.39008	12.4289	21.121	7.7173	5.52396	2.68075	4.46791	5.71429	2.85714	2.85714	11.4286	0	0	0	0	0.677966	9.32203	18.8136	8.13559	11.0169	11.8644	3.72881	4.57627	19.4915	0.550964	3.58423	9.64187	11.8457	7.7135	14.876	3.58127	5.23416	12.6722	46.8864	1.4652	1.4652	29.4872	63.37
20	12	52.1161	58.2237	36.9565	78.2609	38.8889	10.8696	0.68918	56.9952	96.7089	17.8498	8.36785	5.10345	7.95402	6.29885	3.54023	0.551724	4.41379	2.53165	8.86076	1.26582	3.79747	1.47059	0	1.47059	4.41176	0.246711	21.5812	4.85197	2.63158	8.47039	14.8026	0.986842	4.11184	8.96382	1.33111	22.1811	4.82529	2.32945	7.32113	11.98	0.499168	2.16306	10.1498	77.394	1.41287	0.470958	54.7881	71.2716
20	24	62.3568	67.7491	31.1475	88.5246	27.2727	13.1148	0.694816	53.7146	96.7933	16.5152	11.2044	4.91435	8.17186	6.57119	5.27942	1.03903	4.94243	4.8913	14.6739	4.8913	8.69565	1.00503	2.01005	1.00503	6.03015	0.518732	20.5624	5.9366	2.42075	6.22478	11.8732	0.634006	4.32277	10.6628	0.235849	20.7602	5.07075	2.24057	5.54245	7.78302	1.17925	3.30189	12.0283	81.5595	1.89673	0.948367	60.274	72.4974
20	180	26.7694	54.7764	50	70	NA	10	0.508906	57.2519	95.9746	16.5394	8.19809	5.7377	4.62529	5.91335	4.62529	0.409836	3.74707	9.375	9.375	3.125	12.5	5	0	5	0	0.402414	23.6413	3.72233	0.905433	6.33803	17.002	0.603622	4.02414	8.95372	0.980392	30.8782	3.43137	1.47059	5.88235	11.7647	0	2.45098	8.33333	76.7578	0.195312	0.585938	53.9062	75
21	9	40.1532	23.2493	100	100	0	0	2.63158	66.4474	95.2941	13.8158	3.23001	10.9212	20.5128	11.1111	4.74834	0.664767	12.6306	16.6667	16.6667	16.6667	16.6667	12.5	25	0	0	0	5.16129	7.40741	8.84774	7.40741	10.6996	1.23457	11.3169	19.1358	0	7.93651	5.03145	7.54717	9.43396	6.91824	1.25786	15.7233	13.8365	64.6067	0	2.80899	43.8202	84.2697
21	21	10.3509	25	0	100	50	0	2.10526	70.5263	89.3805	11.5789	2.84128	10.396	24.0099	12.3762	5.07426	0.371287	9.77723	60	20	20	0	0	0	0	0	0	4.25532	5.89681	7.37101	5.89681	12.7764	0.4914	8.84521	12.0393	0	10.4478	8.33333	6.25	11.4583	7.29167	0	7.29167	12.5	51.6908	0.966184	3.38164	44.4444	76.8116
21	90	65.7039	21.9101	26.6667	86.6667	8.33333	0	1.85185	51.8519	86.8421	12.963	0.932628	9.26276	13.6736	8.63264	4.41084	0.346566	9.16824	3.63636	1.81818	3.63636	7.27273	0	0	0	5.26316	0	3.40426	5.65167	7.03576	8.07382	10.6113	0.346021	13.6101	9.68858	0	5	4.03226	5.64516	8.33333	7.25806	0.537634	6.72043	9.4086	63.0648	1.17878	2.1611	39.6857	78.9784
22	8	69.3133	35.1111	14.0845	91.5493	72.4138	25.3521	0.250941	71.3927	94.7497	17.4404	5.60067	3.71113	11.986	4.11234	4.06219	2.38215	3.33501	3.49819	6.87575	2.17129	2.05066	4.15225	1.7301	4.15225	6.92042	0.182149	2.80374	11.2933	9.28962	11.3843	10.7468	3.09654	7.46812	14.2077	0	1.20069	4.05229	21.6993	22.8758	12.8105	6.9281	12.9412	28.4967	67.43	4.83461	2.54453	52.5445	60.3053
22	27	53.5553	22.7735	30	76.1538	26.087	4.61538	0.459016	61.1803	92.6259	8.98361	4.51393	3.83638	8.38918	5.15369	4.59903	0.392882	2.70395	2.23368	7.73196	1.54639	1.20275	3.77358	0	3.77358	7.54717	0	3.93443	9.68956	5.55033	7.61994	10.4421	0.84666	4.6096	9.40734	0	2.54777	5.63584	4.76879	6.35838	12.5723	1.01156	3.03468	8.3815	68.6207	2.41379	1.55172	43.9655	71.5517
22	189	0.764656	8.69565	NA	NA	NA	NA	20	60	60	0	0.524439	2.61905	3.33333	3.45238	3.80952	0.357143	1.42857	0	0	0	0	0	0	0	0	0	4.16667	7.85124	1.65289	5.3719	7.43802	0	2.89256	6.19835	0	1.44928	5.30973	0.884956	4.42478	10.6195	0	3.53982	6.19469	57.7465	0.704225	0.704225	35.9155	82.3944
23	8	58.9	34.8315	15.3846	92.3077	53.8462	0	0.723327	56.0579	96.9965	8.31826	1.12108	5.13861	14.9425	5.27383	9.12779	2.5355	4.86815	3.2967	8.79121	2.74725	6.59341	1.16279	3.48837	3.48837	11.6279	0	7.08661	5.39535	9.48837	9.30233	18.6047	3.53488	9.48837	19.1628	0.114679	5.05051	4.93119	15.9404	14.7936	17.4312	3.55505	7.91284	25.9174	53.4946	0.985663	2.50896	53.7634	63.7993
23	22	63.336	75	26.6667	88.8889	43.75	6.66667	0.957447	65.4255	94.9799	9.78723	6.74941	6.58951	11.8564	5.90458	7.65234	1.25177	4.08597	5.2356	6.28272	2.09424	5.2356	1.96078	0.980392	0.980392	3.92157	0.117233	3.57895	6.97538	6.97538	9.8476	18.5815	1.4068	6.09613	15.0059	0.198544	3.36727	4.69887	6.81668	8.27267	16.4792	1.85308	5.42687	14.2952	62.0469	1.27932	2.62971	52.381	68.0881
23	87	25.8216	66.9822	43.75	93.75	0	0	2.7027	66.9439	87.307	8.10811	8.1495	5.24963	7.45228	4.66226	6.35095	0.770925	3.81791	0	11.7647	0	14.7059	14.2857	4.7619	4.7619	14.2857	0.162206	10.8108	4.86618	3.73074	6.65045	16.1395	1.13544	6.00162	13.0576	0.358423	7.11044	4.1816	3.94265	7.52688	14.5759	2.03106	3.82318	15.2927	56.044	0.3663	0.732601	48.1074	69.7192
24	7	80.921	61.3054	16.5644	76.6871	43.4211	11.0429	0.252525	45.8333	93.8952	10.9217	4.80411	6.76692	10.2194	4.91023	7.62621	1.08946	9.5903	2.41636	8.55019	3.34572	2.23048	2.07254	0.518135	2.33161	4.14508	0.268637	4.98615	7.25319	6.04433	7.52183	15.0437	1.67898	13.096	10.6111	0	2.6362	4.74138	9.48276	8.83621	14.4397	3.125	12.2845	12.8233	65.2548	3.11052	1.19126	41.7604	71.542
24	15	40.4655	60.3286	27.1186	67.7966	25.7143	7.9096	0.528541	35.6237	93.2049	9.83087	3.59437	5.98044	10.4713	6.49177	7.64784	0.578035	7.84793	4.05405	8.78378	2.02703	2.02703	0	0	3.84615	19.2308	0.1002	0.78125	6.01202	6.11222	8.91784	13.0261	1.1022	12.8257	7.81563	0	3.26797	5.10638	7.02128	8.29787	13.4043	1.06383	8.08511	10.6383	67.7013	0.29098	1.16392	40.8341	74.3938
24	104	47.4397	68.3908	25.641	76.9231	25	1.28205	0.714286	45	93.299	8.09524	2.42059	6.39731	6.43939	4.7138	6.69192	0.631313	5.93434	2.63158	5.26316	2.63158	5.26316	4.54545	4.54545	0	9.09091	0.165017	0.990099	5.94059	4.45545	7.09571	14.8515	0.660066	11.5512	6.27063	0	4.25532	5.6872	3.79147	6.16114	10.4265	0.947867	5.6872	7.58294	63.252	0.487805	0.325203	39.8374	73.6585
25	12	56.8521	17.0732	37.5	87.5	35.7143	0	0.699301	49.6503	90.2098	14.6853	1.08493	6.28272	12.4346	4.84293	9.03141	0.78534	8.11518	2.55102	9.18367	3.57143	4.59184	4.54545	2.27273	0	6.81818	0	18.0723	3.55649	3.9749	8.3682	20.0837	2.51046	11.7155	13.3891	0.268097	18.9474	2.68097	8.84718	9.11528	19.0349	3.21716	8.31099	13.1367	32.5203	2.43902	1.62602	32.9268	77.6423
25	21	72.875	52.1825	35.5422	72.2892	41.2281	5.42169	1.49597	39.0104	95.0386	8.97583	4.10169	6.62544	12.1908	7.95053	9.89399	0.883392	7.68551	2.40296	7.02403	3.32717	2.21811	1.86047	0	5.11628	6.51163	0.405954	22.6537	6.22463	2.30041	5.81867	27.0636	0.405954	16.5088	9.60758	0.345423	40.5738	2.41796	1.38169	4.14508	20.2073	0.690846	3.45423	6.90846	45	4	1.25	31	77.5
25	97	62.7968	57.3402	33.7349	91.5663	33.3333	4.81928	2.32558	44.6089	92.2449	13.9535	5.14747	7.05882	13.5829	5.88235	8.34225	1.17647	7.70053	2.19178	8.21918	3.56164	5.47945	3.125	1.04167	2.08333	7.29167	0.175131	17.1429	5.42907	2.97723	4.55342	21.8914	0.700525	14.0105	12.0841	0	29.3436	6.05187	4.61095	5.18732	16.7147	0.576369	8.06916	13.8329	35.3211	2.98165	0.917431	29.8165	75.9174
26	0	95.7271	47.4761	14.4269	92.5889	69.7757	25.2964	0.225208	83.3496	98.9968	22.153	4.75525	10.6976	9.89237	5.40629	3.98488	0.451894	7.44392	4.18726	4.62344	2.96598	0.872347	1.48148	1.10288	4.79012	1.30041	0.194316	20.5556	4.73646	5.00364	6.53388	23.9738	0.923002	18.1686	5.68375	0	3.80242	3.05844	4.61496	5.81649	13.8176	0.709995	7.75532	5.13381	64.9075	21.0459	1.76977	46.2851	76.9292
27	0	88.9602	27.7251	28.1319	96.1172	47.9113	13.5531	0.301356	66.5897	99.2145	38.4229	6.07732	11.2759	15.0917	5.65837	6.98206	1.59333	13.0122	4.44352	7.5	2.01827	1.73588	5.33854	1.09747	2.54836	2.43676	0.179768	22.8346	12.0363	6.38176	7.79539	14.6593	1.5934	11.8892	4.89459	0.250998	43.2994	3.6737	4.86024	5.68169	11.1808	2.24758	7.17627	3.1603	63.0055	11.0803	3.4349	40.6787	74.9584
28	0	95.9727	47.427	45.6964	96.8701	78.6544	7.90297	0.354978	77.8166	99.7339	13.1506	22.4905	7.71472	13.7306	6.74628	12.1917	0.878165	10.5257	3.50214	11.1606	2.80848	1.09971	2.38055	1.53638	9.43778	2.95458	1.44676	53.9389	5.29649	4.37131	7.23378	38.0876	0.906551	17.746	4.53896	1.48101	34.2105	2.98308	3.80431	5.71348	27.5988	1.20025	7.0471	3.96575	76.0486	27.2772	2.966	61.107	67.7712
29	0	91.5844	41.0453	44.697	96.9697	68.1046	11.6667	0.542974	81.221	99.4843	49.5696	4.78476	12.771	14.3479	7.29412	6.16771	0.475594	11.2791	5.83986	16.3757	6.32149	1.14389	3.31825	1.88537	7.23982	2.26244	0.754859	62.6761	4.42851	3.86236	7.18375	20.8467	0.490659	9.75027	2.59168	0.880834	68.989	3.00699	4.42442	6.63157	17.4243	0.516351	5.37613	3.12848	89.8106	4.49354	3.48662	67.9892	76.841
30	0	87.5791	71.759	34.5269	84.399	36.3785	10.2302	0.701187	75.7605	98.1472	8.38188	9.85115	9.74076	14.5534	5.1078	5.59548	1.0652	7.55903	2.93194	7.36475	3.76963	3.94415	3.35821	1.86567	4.66418	4.75746	0.965361	6.10549	17.4333	4.77002	4.88359	17.6036	1.89286	7.30645	8.23396	0.181892	0.951427	3.69846	5.23444	3.83994	15.7033	2.50606	4.48666	6.56831	62.5618	14.8315	0.808989	21.2584	54.7865
31	0	36.5662	35	50	80.9524	2.77778	4.7619	1.17925	68.8679	96.0177	8.01887	1.9174	6.73516	9.64612	2.51142	5.19406	0.627854	5.42237	16.6667	0	16.6667	0	0	0	0	0	0.0896861	5.66343	14.0807	2.95964	3.58744	14.0807	0.896861	5.38117	5.8296	0.0924214	0.429646	3.78928	3.23475	2.77264	14.5102	1.75601	5.1756	4.15896	46.4716	0.688468	1.54905	15.4905	41.8244
32	0	58.5106	20	66.6667	100	0	0	0	40	100	0	0.977778	3.7037	0.37037	2.22222	1.11111	0.37037	3.7037	0	4.54545	4.54545	0	0	0	0	0	0	12.1951	8.04598	0	2.29885	12.6437	0	1.14943	1.14943	0	45.4545	3.77358	0.943396	4.71698	3.77358	0	1.88679	4.71698	53.5714	0	0	35.7143	71.4286
33	0	80.6872	50.8731	20.6009	73.3906	23.0769	11.588	0.457491	43.4236	86.2512	16.0884	1.5388	4.98418	4.08755	3.08544	3.42827	0.553797	2.05696	2.73925	5.51318	1.42164	1.00555	2.6971	2.48963	6.639	3.52697	0	5.72207	9.89362	1.59574	5.10638	11.2766	0.638298	5.21277	5.85106	0	2.67062	3.64372	1.417	4.25101	11.336	1.61943	1.82186	7.48988	85.1171	25.0836	1.50502	39.1304	69.8997
34	6	89.415	77.3913	47.3469	97.9592	38.5366	18.7755	4.64567	85.9055	95.2936	32.4803	28.8396	18.4	24.6244	7.74634	8.76098	4.68293	15.3756	4.10069	6.94275	5.64352	0.954121	10.969	2.75908	5.31629	2.28802	0.665102	31.86	16.1972	7.55086	7.15962	29.6557	5.43818	14.0845	3.16901	0.238398	90.1304	3.63954	10.3465	5.48315	15.2893	10.1558	11.2842	2.62238	67.2386	26.5523	4.73856	24.4281	77.6144
34	13	92.0332	64.2857	52.4138	98.6207	36.6412	18.6207	3.27684	83.9548	94.0431	32.2034	21.8421	21.2441	23.2999	7.64365	6.32578	3.74275	11.5445	4.7619	4.3758	5.23381	1.5444	5.78662	1.80832	2.89331	2.16998	0.450789	34.6008	14.1247	4.58302	7.96394	26.1458	5.33434	10.4433	1.95342	0.486539	89.7172	4.34642	7.8495	6.74668	13.396	7.42783	8.91988	2.04346	54.9234	31.5098	3.50109	13.3479	80.9628
34	104	88.5933	63.7982	52.1341	99.2378	59.5357	27.5915	4.95937	88.7477	97.1377	45.697	29.1019	18.2747	27.6635	10.2881	7.84941	6.76726	13.8241	6.26626	8.96574	5.11709	2.24415	13.9911	5.67893	7.48731	5.04442	1.31728	23.8455	21.6898	12.1508	16.0572	27.9582	9.69793	16.3979	7.79014	0.401533	81.6985	3.9332	18.3793	13.4331	17.5945	18.288	16.4172	9.36302	68.6493	38.4139	2.43701	38.8269	63.2796
35	11	67.1555	85.9672	52.0408	97.1088	42.9423	18.3673	4.35078	76.7278	91.4898	14.276	10.7166	9.64841	27.2826	7.71327	8.31289	5.8054	7.49523	5.42291	14.569	6.31323	6.27276	15.0309	3.98078	11.6678	9.19698	1.44168	42.9864	15.3997	12.1232	13.1062	48.2962	6.1599	19.3316	13.3028	0.326645	76.5896	4.22305	15.9123	8.60943	26.7849	10.616	10.9659	8.72608	48.5445	30.3938	2.14041	22.6884	79.024
35	25	80.0926	86.7602	51.3821	97.3984	43.0939	15.4472	3.36488	75.9551	89.2786	13.8451	13.4883	10.2603	25.9446	7.64064	7.64064	6.43157	7.79177	5.69126	16.5701	6.6482	6.47192	17.9184	5.38776	14.2041	11.551	1.50021	39.7727	17.5739	12.8161	11.4874	46.721	6.7724	16.6738	11.7874	0.291368	64.9329	4.01845	17.2757	8.76533	26.5873	11.4119	10.7806	10.1372	52.1656	33.603	2.85578	23.6554	77.5345
35	136	84.4249	82.3087	52.7273	97.4545	24.8062	12	3.57393	64.8213	80.34	13.2446	11.0754	10.9295	23.8764	7.45659	8.68233	5.82227	8.63126	5.82418	15.8242	6.75824	6.81319	14.6552	4.13793	10.6034	7.32759	0.650289	48.4076	16.8353	10.3324	10.8382	42.4855	5.8526	11.922	8.23699	0.0938747	70.894	4.10702	14.9495	8.58953	24.5248	10.0211	10.6313	8.33138	47.7294	20.2966	3.15107	25.3939	80.8156
36	8	82.5196	94.9568	29.6089	96.9832	64.6341	40.2235	3.88124	80.2691	96.0433	23.9988	27.4364	14.4945	17.1336	7.63297	7.4029	4.39843	6.32021	3.65207	10.2549	3.36983	1.41977	5.6192	3.27332	10.6929	4.63721	1.95349	24.0536	19.907	6.13953	8.86047	32.4884	7.62791	13.1395	4.72093	0.503305	45.2919	2.75908	6.5369	6.40349	19.6895	10.8301	7.61628	3.73537	74.2526	57.9669	1.54766	40.1688	70.6296
36	21	89.8114	90.0293	32.9356	95.2267	69.4524	33.4129	3.99637	72.6612	95.3082	18.1199	21.0468	11.7032	14.6912	6.69821	4.80578	3.71016	4.88048	4.12063	6.56077	3.68324	1.51934	3.66667	3.16667	6.66667	1.83333	0.579863	28.2565	18.292	5.06062	7.4855	29.9947	5.90406	13.6004	4.53347	0.277809	48.8372	2.56695	6.42294	5.54506	15.1684	8.55651	7.87865	4.02267	69.9511	45.5212	1.9544	31.1075	62.0521
36	112	87.0748	0	28.5714	71.4286	100	42.8571	6	62	90.4762	16	7.31268	6.68016	8.2996	3.84615	5.06073	6.07287	5.66802	4.16667	9.375	3.81944	2.77778	4.10959	4.10959	10.9589	1.36986	1.02041	23.6842	18.3673	6.63265	12.2449	29.0816	7.65306	9.69388	5.61224	0	57.5	1.85529	5.84416	6.21521	18.0891	15.9555	8.0705	6.12245	64.9351	28.5714	2.5974	31.1688	42.8571
37	9	83.0902	73.6466	40.3125	96.875	51.4793	23.2812	4.12192	89.3014	91.9853	22.3586	23.6001	14.36	28.9165	6.55551	8.08343	5.82641	9.64306	3.9903	10.7164	5.22376	1.5919	12.1134	4.76804	11.2543	5.06873	0.385865	13.0606	14.3989	16.8562	13.16	55.1381	9.52478	33.0626	8.79366	0.0804592	6.13497	3.69576	17.3363	8.62522	24.701	17.2934	16.478	5.9808	80.632	51.6565	2.34455	34.3272	78.7717
37	97	57.808	83.7613	37.1667	98.1667	52.4229	31.1667	3.81383	90.2284	93.1363	22.1719	25.0461	15.2935	32.6113	7.71255	7.74291	5.51619	8.95749	3.61401	9.095	4.7312	1.85199	14.0215	5.13126	12.5298	5.31026	0.81278	18.4902	16.704	17.6009	11.9955	50.8408	9.52915	32.259	8.88453	0.0997539	6.14035	3.69755	21.7131	10.8931	24.3799	15.9872	17.57	8.20642	77.7716	55.2938	1.77384	43.1541	67.4889
38	7	65.6497	57.1429	59.1549	98.5915	3.1746	8.4507	4.83871	58.871	53.9535	12.9032	8.77107	7.33945	8.25688	6.11621	2.14067	6.72783	3.0581	3.2882	4.44874	3.86847	1.35397	8.19672	1.63934	2.45902	1.63934	0	15.3846	20	3.80952	10.4762	13.8095	3.33333	7.61905	6.66667	0	11.7647	2.36635	1.84049	4.29448	7.27432	6.92375	4.03155	2.8922	15.2941	15.2941	0	30.5882	58.8235
38	22	77.6108	76.7217	32.438	94.6281	28.2555	22.7273	4.04246	82.2452	86.5188	14.6721	16.4804	10.8032	13.9477	5.72852	6.19552	7.59651	5.51059	4.41068	6.07694	3.2345	1.24969	5.07519	3.28947	6.48496	2.44361	0.531208	22.7273	21.2483	6.1089	10.2258	20.5843	4.91368	13.0146	5.44489	0.188482	16.9811	2.78534	4.87958	5.67539	10.8063	9.15183	6.11518	4	34.4186	36.8992	2.63566	27.907	64.4961
38	95	78.1591	83.2301	43.5432	98.2647	28.6484	24.2938	4.35601	87.7388	88.2317	20.3835	22.6237	9.79618	17.675	7.12962	7.82647	7.63313	7.94329	4.8222	11.4154	5.14929	2.13541	6.85204	4.24528	10.1539	2.78054	0.381025	9.86425	18.5369	8.19204	10.5163	30.5582	9.2208	14.2122	6.74414	0.105601	6.98835	2.81602	8.79224	7.29819	17.7957	14.2013	9.07775	4.43132	73.0755	46.9552	2.08732	44.2551	55.3619
39	6	87.0494	91.0552	33.2972	93.8178	70.0699	26.0304	4.01847	86.9995	94.6048	30.8852	19.9211	15.4473	23.5586	13.2406	5.08946	5.22863	7.15706	7.17364	8.6692	4.14449	3.3967	10.0049	5.98333	11.6724	6.71898	4.6463	72.4241	8.07295	3.77512	8.11941	37.031	4.23975	7.38762	3.8332	1.95247	95.3227	2.01229	7.15723	7.82074	22.3038	6.66232	5.11231	5.11231	52.6168	40.6303	1.6601	29.9662	86.6911
39	20	83.4109	86.8694	35.8	92.8	63.5135	26.4	4.77515	78.2105	90.3241	28.8595	12.068	15.0836	21.2628	15.2995	6.6109	5.66649	7.93308	7.26486	8.75676	4.23784	2.7027	8.75912	2.55474	8.0292	3.28467	1.0113	61.3208	12.2546	4.22368	9.42891	38.8459	4.25342	9.2207	4.72933	0.427752	93.8957	2.67084	6.38498	8.73239	21.2728	6.95879	5.16432	5.13302	52.0975	30.9524	1.30385	34.0703	87.415
39	90	83.3333	83.1821	36.2015	95.2781	76.8884	35.2571	3.81828	82.3842	91.8045	39.7877	24.2815	13.9755	32.4931	8.33541	6.32643	6.41378	9.15897	6.50846	11.0626	5.43535	4.62397	23.2441	5.56586	15.7169	6.14895	7.32349	41.0989	20.4829	12.9649	9.14292	41.5494	5.80158	12.9992	5.33242	2.83	84.6935	2.71964	19.1873	9.27437	25.34	11.1229	9.17977	7.83966	53.8486	39.9063	1.96721	23.5909	71.6315
[truncated: 238 more columns]

## Sheet: C. clusters_panel_1
participant	days_since_index_visit	c1	c2	c3	c4	c5	c6	c7	c8	c9	c10	c11	c12	c13	c14	c15	c16	c17	c18	c19	c20	c21	c22	c23	c24	c25	c26	c27	c28	c29	c30	c31	c32	c33	c34	c35	c36	c37	c38	c39	c40	c41	c42	c43	c44	c45	c46	c47	c48
1	10	0.0630372	0.16072	0.172882	0.0287106	0.124699	0.64234	0.031661	0.134778	0.082368	0.0886533	0.100902	0.254279	0.592389	0.31362	0.162879	0.312527	0.0522063	0.0188172	0.0972056	0.0235945	0.164298	0.030249	0.0330086	0.371795	0.232495	0.0316625	0.109058	0.0941505	0.052149	0.0849284	0.0263129	0.0154398	0.0639003	0.00539114	0.00876112	0.0346705	0.00391007	0.0193976	0.231848	0.119583	0.155	0.0441112	0.529859	0.0511103	0.12149	0.0371347	0.175764	0.0178319
1	23	0.0470416	0.153813	0.1896	0.015924	0.120088	0.614209	0.0173482	0.141057	0.113383	0.0578524	0.0935172	0.302161	0.375824	0.243322	0.158444	0.221834	0.0541271	0.0163723	0.0705264	0.0212034	0.213294	0.0288125	0.0468955	0.434724	0.138013	0.0192905	0.0846547	0.0854893	0.0344777	0.0339664	0.0305639	0.0115694	0.0981118	0.00465098	0.00846758	0.0231556	0.00312365	0.0149736	0.243956	0.15252	0.0986856	0.0528896	0.482833	0.0657442	0.144631	0.0610665	0.38022	0.0141102
1	89	0.0675519	0.137966	0.14993	0.0125526	0.180017	0.602028	0.0215232	0.166184	0.097113	0.0636337	0.110637	0.2626	0.475225	0.230279	0.178066	0.191211	0.0661007	0.0193577	0.0842293	0.0334748	0.158177	0.0313636	0.0354811	0.398553	0.124168	0.0206888	0.0545217	0.0349058	0.05275	0.0226382	0.0366247	0.0155801	0.149401	0.00758962	0.00517384	0.0296038	0.00179031	0.0155039	0.28314	0.133714	0.0695152	0.0586998	0.572249	0.0505484	0.122406	0.039762	0.241634	0.0146143
2	9	0.0496183	0.0844419	0.365611	0.0112302	0.315399	0.15475	0.136364	0.0188968	0.135342	0.00961538	0.0556399	0.0858934	0.515666	0.288413	0.122727	0.302708	0.010276	0.00212069	0.0550948	0.191011	0.262331	0.0381965	0.0178362	0.203636	0.0913636	0.0199354	0.0439433	0.0515549	0.0460217	0.0107898	0.0710197	0.0417397	0.0764551	0.0109342	0.141982	0.0024956	0.000578369	0.0120702	0.332898	0.144785	0.0251266	0.192468	0.524527	0.0546476	0.0595273	0.0286994	0.151436	0.0194292
2	89	0.0252402	0.0928144	0.3777	0.000565078	0.404219	0.0555556	0.138889	0	0.111111	0.00226031	0.0568814	0.0680125	0.6	0.304641	0.121592	0.279261	0.00113016	0.00149701	0.0690501	0	0.317574	0.0409395	0.00150688	0.0806452	0.0201613	0.0405622	0.0400411	0.0164271	0.0265587	0.00188359	0.046505	0.0661258	0.0811088	0.00906329	0	0.000753438	0	0.00547118	0.4	0.14521	0.0359343	0.214579	0.096	0.0833333	0.0371068	0.00207195	0	0.0270729
3	8	0.0566319	0.0360068	0.250776	0.130509	0.238237	0.026297	0.14178	0.0696157	0.0438284	0.00246966	0.0653321	0.143073	0.679876	0.22554	0.191303	0.209379	0.0207792	0.00824801	0.0713244	0.58149	0.261018	0.0316055	0.0587183	0.221232	0.0867099	0.0575103	0.0305422	0.0427263	0.026996	0.023036	0.0360864	0.0300941	0.203982	0.00116231	0.114973	0.00510964	0.000455063	0.0306509	0.305361	0.132139	0.0278437	0.11579	0.47561	0.0122312	0.0494784	0.0310837	0.014763	0.0180034
3	21	0.183256	0.0220264	0.106469	0.00329598	0.142386	0.0253623	0.373188	0.0108696	0.0362319	0.0138431	0.0657008	0.0485175	0.623377	0.293392	0.0795148	0.290386	0.0323006	0.00264317	0.115566	0.286232	0.0823995	0.0512129	0.033619	0.110357	0.0543294	0.12062	0.0685088	0.0925441	0.218853	0.0112063	0.0134771	0.0849057	0.0899281	0.0209044	0.152174	0.00197759	0	0.027965	0.311688	0.100441	0.0362982	0.203074	0.489177	0.0471014	0.0520765	0.0197759	0.0649351	0.0512129
3	104	0.0436896	0.0664888	0.243267	0.00511738	0.182754	0.0880433	0.160723	0.136682	0.125537	0.00457366	0.0676456	0.269643	0.455343	0.226283	0.145295	0.142168	0.0266424	0.00423081	0.0389206	0.294937	0.443389	0.0322395	0.0718032	0.475041	0.116749	0.0193994	0.0786986	0.0612677	0.0251391	0.00111943	0.065001	0.0104913	0.159487	0.00430632	0.133657	0.00179108	0.00344973	0.0302039	0.447841	0.204673	0.0558687	0.0857243	0.41336	0.0339914	0.0892343	0.0252671	0.0968153	0.0126836
4	10	0.0563818	0.142649	0.163742	0.0596924	0.0676378	0.189677	0.165423	0.163143	0.0952529	0.172762	0.156826	0.134862	0.480726	0.312975	0.0878056	0.151231	0.136345	0.0061388	0.0744818	0.288143	0.0607619	0.0923371	0.0168076	0.256099	0.0767381	0.0175003	0.0762737	0.0460059	0.102323	0.113171	0.030469	0.0133577	0.0894868	0.00433644	0.0543118	0.105888	0.000624285	0.019208	0.431522	0.180418	0.110538	0.0355964	0.545608	0.00673715	0.050983	0.0174697	0.0877516	0.0475466
4	19	0.0956613	0.0643021	0.0702344	0.012023	0.0604417	0.26115	0.158696	0.192011	0.0693176	0.060115	0.238479	0.100044	0.426597	0.338642	0.0563025	0.0769796	0.292734	0.0051876	0.103273	0.259001	0.00725301	0.11893	0.0164009	0.102623	0.0365854	0.00860239	0.034556	0.00508964	0.205829	0.081482	0.0285714	0.00734188	0.120733	0.00317057	0.0238223	0.0285546	0.000241284	0.0235958	0.526709	0.220654	0.0601728	0.0447551	0.917431	0.00411965	0.0797831	0.0251568	0.0466941	0.0670721
4	89	0.0866487	0.104538	0.126716	0.0133961	0.127195	0.189643	0.115589	0.172853	0.0830682	0.0764785	0.169968	0.112852	0.295785	0.34241	0.0978612	0.143456	0.199507	0.00359937	0.101983	0.373984	0.0462366	0.0939017	0.0183692	0.0738528	0.0172414	0.0177307	0.0293308	0.01381	0.173253	0.0376344	0.0210283	0.0202503	0.141857	0.00398392	0.0247437	0.0526882	0.000391236	0.0191124	0.603065	0.193818	0.0315994	0.0999306	0.760717	0.00972075	0.0745968	0.0146953	0.101149	0.0528436
5	8	0.0602373	0.0879751	0.499699	0.018119	0.18813	0.0464684	0.0331475	0.00495663	0.0907683	0.0892961	0.0312061	0.0870997	0.640634	0.352259	0.112422	0.117945	0.0201703	0.00358594	0.0449455	0.252478	0.363817	0.0221803	0.0487505	0.14483	0.276894	0.0198235	0.0501432	0.0910951	0.0339817	0.0258795	0.0555593	0.0331784	0.0378828	0.0081932	0.402726	0.0171276	0.00119531	0.0176172	0.302362	0.189935	0.163241	0.019752	0.541127	0.0285006	0.0187002	0.0244778	0.0570044	0.00957746
6	9	0.0669985	0.0415475	0.14597	0.223194	0.0971344	0.313468	0.102441	0.108333	0.156313	0.00901386	0.0854271	0.25876	0.767556	0.424946	0.054588	0.18918	0.00686129	0.0088456	0.0785778	0.117761	0.0916185	0.0523508	0.0145298	0.126803	0.31851	0.0723825	0.103064	0.0940223	0.066864	0.0669985	0.00860467	0.012494	0.119706	0.00279435	0.0531145	0.000672676	0.00187634	0.0238866	0.162921	0.216941	0.0208574	0.0596458	0.565119	0.0103535	0.127808	0.125656	0.0695225	0.0328354
6	22	0.10557	0.0586778	0.168198	0.0321786	0.140287	0.401881	0.122852	0.0563744	0.123508	0.0106764	0.072903	0.21342	0.623792	0.446718	0.0734167	0.271249	0.00597282	0.00501268	0.0948005	0.0539252	0.0802598	0.0393052	0.0189637	0.0936661	0.330381	0.0673858	0.116003	0.0795785	0.0818277	0.0493505	0.00749577	0.0200521	0.120481	0.00453658	0.0253225	0.00164253	0.00117945	0.0305728	0.206785	0.149614	0.0153753	0.0692983	0.630785	0.0126831	0.160221	0.172689	0.169422	0.0321519
6	100	0.131337	0.0419732	0.196017	0.00920079	0.158759	0.495649	0.0886076	0.0830696	0.118407	0.0117265	0.077762	0.180471	0.539448	0.456989	0.0764063	0.278234	0.00505142	0.00415016	0.104848	0.0370517	0.12827	0.045193	0.022551	0.126359	0.29144	0.0839384	0.107399	0.0586572	0.0828071	0.0308497	0.00521226	0.0197343	0.161676	0.00578671	0.00817511	0.00126285	0.000282965	0.0182881	0.243105	0.167233	0.00816343	0.0836254	0.550173	0.00857068	0.202598	0.0829876	0.217447	0.0382634
7	10	0.192359	0.0784314	0.0820833	0.0630169	0.0407708	0.164185	0.416747	0.0210791	0.0889576	0.0841052	0.0932528	0.202156	0.55531	0.305769	0.118644	0.266827	0.0372147	0.0122194	0.168128	0.119706	0.0256368	0.0468862	0.0301852	0.0898049	0.365845	0.0592246	0.0484897	0.218482	0.20865	0.0976679	0.0114943	0.0103903	0.0744538	0.00541886	0.0100561	0.00281178	0.00312589	0.0316904	0.280973	0.199204	0.00510635	0.122058	0.783685	0.013537	0.066821	0.0724446	0.163717	0.035327
7	26	0.174006	0.10146	0.133527	0.00947261	0.0439495	0.160566	0.400629	0.0235796	0.119919	0.145503	0.0767848	0.200635	0.494062	0.30136	0.125965	0.263655	0.0773169	0.0100705	0.168535	0.0404222	0.0607612	0.040349	0.0535074	0.153975	0.380739	0.0632998	0.0608092	0.267368	0.166411	0.0506912	0.0111052	0.0123744	0.0541748	0.00657247	0.0110038	0.00392558	0.00553877	0.0250132	0.232779	0.232125	0.0080781	0.125056	0.762065	0.0172917	0.0659669	0.0593105	0.273159	0.0334744
7	90	0.172665	0.0843309	0.116139	0.00265638	0.0525278	0.200468	0.370292	0.0321345	0.10747	0.186632	0.0966687	0.237375	0.579564	0.286582	0.113325	0.169729	0.0886033	0.00678935	0.157629	0.0951266	0.0739503	0.0449498	0.0581834	0.154756	0.394699	0.0552936	0.0395669	0.193041	0.142245	0.0329049	0.0112565	0.00848038	0.10337	0.00550001	0.0397957	0.00608398	0.00250134	0.0157058	0.294807	0.287833	0.00491544	0.100669	0.761372	0.0168121	0.0766924	0.0355613	0.125628	0.0389033
8	7	0.0518366	0.0708076	0.0740007	0.402907	0.0271389	0.157266	0.151203	0.0600772	0.193459	0.0270244	0.0332874	0.195176	0.865815	0.136239	0.041592	0.12882	0.0238586	0.0454129	0.0487595	0.197685	0.0965786	0.0567367	0.0485944	0.290194	0.354048	0.0332012	0.0770915	0.247012	0.0423008	0.0958157	0.00858029	0.004204	0.0887237	0.00188719	0.161308	0.0172598	0.00480439	0.0140248	0.0591054	0.419355	0.0143691	0.0670559	0.388986	0.0338049	0.0473166	0.0735591	0.0750799	0.0220882
8	21	0.11313	0.120457	0.08398	0.0206822	0.0340277	0.294896	0.119229	0.0684032	0.240682	0.0354086	0.0503091	0.190141	0.453491	0.115094	0.0477894	0.139704	0.0444637	0.00853856	0.0490157	0.0893689	0.116377	0.0600265	0.116598	0.411655	0.29723	0.0333014	0.078154	0.252971	0.0721454	0.0409955	0.00749177	0.00525768	0.0887514	0.00385104	0.0734858	0.0280507	0.0169713	0.0139505	0.195851	0.328064	0.00892072	0.0799121	0.326313	0.0457433	0.0758665	0.229381	0.350658	0.0243147
8	90	0.173033	0.0983743	0.0666156	0.00434423	0.0585644	0.226241	0.205196	0.0534364	0.229037	0.041864	0.0685201	0.167209	0.499135	0.159715	0.0426437	0.150744	0.0618564	0.00642347	0.0593505	0.0739888	0.0977678	0.0811862	0.138354	0.349689	0.301156	0.0411221	0.0936806	0.180313	0.10136	0.0182788	0.00754728	0.00584436	0.112531	0.00372155	0.0509701	0.0311312	0.0055908	0.01317	0.221021	0.305234	0.00721326	0.0761705	0.397535	0.0644525	0.10342	0.097407	0.279844	0.0346127
9	7	0.0961974	0.0326988	0.0471639	0.0402124	0.0765987	0.124267	0.0292106	0.0044451	0.230559	0.0290076	0.0869073	0.303408	0.831479	0.307744	0.0718149	0.184668	0.058796	0.00291582	0.111709	0.0186108	0.0651597	0.0767451	0.088272	0.285454	0.388575	0.0736008	0.0826284	0.408856	0.081635	0.0362302	0.012074	0.00415042	0.0251888	0.00716678	0.0321415	0.0438823	0.00166618	0.0381336	0.0952822	0.273295	0.0672961	0.0501699	0.491723	0.0314088	0.143476	0.146053	0.0732386	0.0361464
9	18	0.0992675	0.04774	0.0339541	0.0656369	0.058758	0.136282	0.034019	0.00684507	0.308097	0.0256051	0.095979	0.357792	0.691566	0.193217	0.0571565	0.160668	0.0558917	0.00677163	0.068509	0.0206728	0.0550955	0.0863044	0.121592	0.358305	0.341312	0.0429658	0.125875	0.369485	0.0795223	0.0375478	0.0150608	0.00250668	0.0274905	0.00633118	0.0342942	0.0464968	0.00366796	0.0295001	0.127763	0.309125	0.0606935	0.0491508	0.539265	0.0256604	0.130955	0.141911	0.180671	0.0263719
9	108	0.195205	0.010223	0.0276956	0.00445205	0.0743151	0.140638	0.124557	0.00408831	0.103025	0.0544521	0.1452	0.168594	0.311333	0.407683	0.0457112	0.314647	0.0869863	0.00185874	0.154611	0.0411556	0.0133562	0.0941113	0.0626712	0.0587413	0.135664	0.0908846	0.0418798	0.0479462	0.282192	0.0469178	0.00457112	0.00295778	0.103494	0.00305125	0.0111747	0.015411	0	0.034149	0.518057	0.198265	0.0179067	0.112703	0.897098	0.00872172	0.10411	0.0229452	0.17061	0.0664157
10	9	0.0903844	0.181785	0.26174	0.0833333	0.169913	0.438564	0.132553	0.179947	0.113457	0.00682146	0.0705052	0.179203	0.429675	0.232778	0.128321	0.200365	0.0545061	0.0041543	0.0832965	0.0482979	0.252984	0.0593114	0.0257117	0.317266	0.310409	0.0390764	0.101036	0.16976	0.0995015	0.0183327	0.0177991	0.0173572	0.0932046	0.0033534	0.0149468	0.00252525	0.00424561	0.0275767	0.273898	0.168911	0.0339519	0.0654942	0.692016	0.0187234	0.0963203	0.0260724	0.296427	0.0348957
10	27	0.107468	0.212397	0.26889	0.00415288	0.180465	0.326673	0.226352	0.13141	0.107866	0.0111419	0.0593978	0.150094	0.457734	0.196399	0.120837	0.293966	0.0738065	0.00452404	0.104289	0.0625262	0.220575	0.0549381	0.0311297	0.310449	0.2686	0.0632784	0.0756106	0.162877	0.120535	0.0247147	0.011713	0.0271237	0.0854729	0.00612468	0.0265474	0.0043217	0.00555011	0.0178996	0.289568	0.188191	0.0260548	0.0799848	0.695986	0.0219366	0.0836991	0.0392329	0.252698	0.034956
10	92	0.134614	0.197729	0.222661	0.0161581	0.122059	0.470395	0.100993	0.226627	0.069495	0.0161035	0.106348	0.121877	0.376512	0.230518	0.106859	0.360545	0.0844478	0.00979418	0.113758	0.084494	0.125498	0.0756303	0.0251105	0.163776	0.219171	0.0544799	0.0555143	0.0767316	0.153065	0.0608658	0.0100216	0.015444	0.119352	0.00714091	0.00771373	0.00234729	0.00326473	0.0188224	0.301779	0.124485	0.0272369	0.113815	0.893525	0.00849939	0.0798078	0.111851	0.321708	0.0595901
11	6	0.0669216	0.0546753	0.086965	0.297267	0.0479511	0.0900519	0.247289	0.0306459	0.182107	0.029618	0.0784431	0.321906	0.722536	0.212965	0.0706077	0.173529	0.0103475	0.01055	0.0941735	0.227723	0.0420275	0.0453406	0.01061	0.165785	0.241035	0.10383	0.0579654	0.051038	0.0894538	0.195853	0.010074	0.0064623	0.139691	0.00489667	0.112565	0.0046489	0.00112319	0.021745	0.143126	0.318825	0.0274721	0.0492037	0.529545	0.0254597	0.123196	0.0316425	0.134338	0.0272521
11	21	0.0877921	0.0535523	0.0710859	0.0462293	0.0503025	0.15032	0.233321	0.0194233	0.201834	0.0443311	0.0692958	0.292131	0.57304	0.273235	0.0744155	0.194337	0.0261004	0.00794162	0.09971	0.116299	0.0470202	0.0573019	0.0217108	0.251717	0.25669	0.102807	0.158259	0.0712833	0.123581	0.118282	0.00821668	0.00640865	0.130477	0.00538772	0.0792617	0.00518053	0.00203906	0.0216605	0.182094	0.276991	0.0351231	0.0472402	0.542488	0.0393292	0.152173	0.172342	0.244865	0.0308618
11	98	0.138258	0.0446449	0.0696282	0.00793014	0.0549445	0.0888596	0.296199	0.0167846	0.267073	0.0675478	0.0968406	0.247203	0.648621	0.25756	0.0579705	0.170757	0.0563134	0.00308372	0.130894	0.070594	0.0438046	0.0587566	0.0289828	0.299366	0.212022	0.107562	0.175848	0.0632649	0.150295	0.0663205	0.00501765	0.006824	0.140935	0.00733995	0.0761889	0.00934624	0.000966539	0.0131964	0.156207	0.337506	0.02881	0.047421	0.604181	0.0301135	0.199386	0.079207	0.195172	0.0524846
12	11	0.202273	0.0166733	0.0808226	0.0128788	0.0257576	0.0721154	0.0144231	0.0384615	0.0360577	0.0310606	0.0406504	0.0349115	0.479323	0.191346	0.0272597	0.158499	0.0469697	0.00119095	0.0784314	0.65625	0.0424242	0.0449546	0.0416667	0.01221	0.014652	0.0808226	0.0058193	0.00796325	0.309848	0.0242424	0.0215208	0.209947	0.0226646	0.0179878	0.149038	0.00984848	0	0.00526064	0.462406	0.0599444	0.00214395	0.0943338	0.554054	0.00240385	0.025	0.00984848	0.0582707	0.0243902
12	21	0.144177	0.0223027	0.110887	0.00296932	0.0369515	0.221629	0.0173565	0.12016	0.0453939	0.0207852	0.0672043	0.0527554	0.212644	0.233888	0.0423387	0.138724	0.0580666	0.000868936	0.104503	0.471295	0.0923788	0.0507392	0.0537776	0.0224033	0.0142566	0.0549395	0.00757166	0.00351541	0.21544	0.0095678	0.0283938	0.212198	0.0305571	0.00659112	0.0907877	0.00461894	0.000144823	0.00520833	0.551724	0.0747285	0.00270416	0.198215	0.47619	0.00534045	0.0461894	0.0115473	0.235632	0.0267137
12	90	0.167952	0.0106213	0.119565	0.00514139	0.0565553	0.141935	0.0322581	0.0806452	0.0419355	0.0154242	0.0496894	0.0439959	0.185185	0.296867	0.0351967	0.124696	0.0514139	0.000531067	0.110248	0.570968	0.0891174	0.0274327	0.0291345	0.0121457	0.00404858	0.0916149	0.00566802	0.00161943	0.260497	0.00599829	0.0232919	0.203416	0.0380567	0.00805562	0.1	0.00257069	0	0.00207039	0.592593	0.098513	0.00242915	0.205668	0.56383	0.00645161	0.0428449	0.0102828	0.222222	0.0263975
13	5	0.0555095	0.0284991	0.141352	0.239744	0.044193	0.0413888	0.042958	0.0278541	0.0874853	0.0323399	0.051921	0.0493718	0.546022	0.203715	0.0903415	0.104917	0.0167309	0.00443319	0.0567333	0.466261	0.0803863	0.0144109	0.0791181	0.0565178	0.0747493	0.0203678	0.00440993	0.0157967	0.0700454	0.0223404	0.0381084	0.285097	0.0253406	0.00250441	0.26226	0.0280962	0.00147773	0.00548865	0.385335	0.0557315	0.00302771	0.0496939	0.279494	0.0211848	0.0150724	0.00595093	0.0686427	0.00541061
13	26	0.103768	0.0174992	0.0807075	0.00895615	0.0342804	0.113161	0.0842558	0.0455105	0.0325953	0.0580605	0.0352118	0.0164541	0.094	0.12854	0.0463184	0.113442	0.014824	0.000954502	0.0869601	0.440344	0.0520383	0.0228712	0.0219271	0.0295699	0.00403226	0.0369395	0.00259544	0.00432573	0.249846	0.0257875	0.0161251	0.301687	0.0368768	0.00585213	0.169127	0.0200741	0.000318167	0.00230358	0.57	0.0534521	0.000108143	0.217043	0.33218	0.0202952	0.0197653	0.0117356	0.336	0.0134101
13	96	0.0843271	0.010453	0.111837	0.00425894	0.0332198	0.0820513	0.164103	0.00512821	0.0666667	0.076661	0.0687932	0.0211376	0.235294	0.247387	0.0441968	0.0691421	0.0681431	0.00087108	0.106072	0.394872	0.0408859	0.028824	0.0332198	0.0157068	0.0052356	0.0272867	0.00384123	0.00448143	0.23339	0.0264055	0.0238278	0.239816	0.0416133	0.00698563	0.184615	0.016184	0	0.0019216	0.529412	0.0452962	0.000640205	0.146607	0.442623	0.0205128	0.0298126	0.00851789	0.235294	0.0365104
14	8	0.082316	0.04341	0.0545269	0.0604376	0.0906564	0.124207	0.0374687	0.0119487	0.0382062	0.013538	0.0487796	0.0474701	0.468354	0.132124	0.0674766	0.158389	0.0100326	0.00140731	0.124623	0.423661	0.129216	0.0491434	0.0371087	0.0259027	0.0243328	0.0641301	0.00597142	0.0110292	0.0815907	0.0112414	0.0279	0.16289	0.0325328	0.0022469	0.298422	0.0100326	0.000920162	0.00680223	0.379747	0.0637077	0.00326307	0.159368	0.362595	0.0109161	0.0292518	0.0118458	0.151899	0.0212433
14	21	0.140837	0.0341322	0.0528229	0.0306423	0.087802	0.0795247	0.071298	0.0100548	0.0301645	0.0147319	0.0586382	0.0327114	0.275	0.156137	0.0535498	0.0835413	0.00766058	0.00145243	0.129392	0.47532	0.0854449	0.0528229	0.017089	0.0241779	0.0125725	0.075842	0.00180933	0.00286998	0.17855	0.0212139	0.0312576	0.11873	0.0293861	0.00628752	0.269653	0.00294638	0	0.00314999	0.45	0.0472041	0.00074869	0.242575	0.542484	0.00639854	0.0335887	0.0188568	0.275	0.0346499
14	83	0.114547	0.0365439	0.035694	0.00655891	0.112907	0.155822	0.119521	0.0119863	0.0277397	0.0135863	0.0592292	0.0313567	0.0872274	0.0902051	0.0478527	0.0654043	0.00632467	0.000543404	0.126422	0.410959	0.0712111	0.0612201	0.016163	0.0205558	0.00532927	0.0561007	0.0010627	0.0010627	0.140548	0.00538768	0.0264505	0.136448	0.0197565	0.00726776	0.156164	0.00562193	0	0.0039818	0.448598	0.0259476	0	0.311709	0.433071	0.00924658	0.0461466	0.00913563	0.464174	0.0287258
15	19	0.0979992	0.0647188	0.0478529	0.00616578	0.0677828	0.0436815	0.133561	0.0208521	0.131404	0.074561	0.0317685	0.0478646	0.336213	0.102649	0.0777374	0.233322	0.0250306	0.00177799	0.111296	0.470789	0.0647203	0.0114687	0.0517354	0.0521146	0.0261937	0.0735337	0.0192917	0.0348398	0.127317	0.00979992	0.0410235	0.22623	0.024688	0.00853017	0.0605788	0.00567579	0.000355598	0.00190752	0.407309	0.0454572	0.00806071	0.160101	0.489056	0.0237282	0.037648	0.0082891	0.256478	0.00843077
15	90	0.137979	0.0278934	0.0439378	0.00655398	0.0924457	0.0438247	0.241036	0.0159363	0.0936255	0.0607106	0.040969	0.0318252	0.37037	0.0836803	0.0524878	0.205262	0.0293205	0.0020816	0.152595	0.452191	0.0372542	0.0138938	0.0272508	0.0315107	0.0166821	0.0621066	0.0182015	0.0178411	0.160055	0.00862366	0.040969	0.16352	0.0454136	0.0227413	0.0378486	0.00206968	0	0.000356252	0.57037	0.0220649	0.00973148	0.150838	0.588832	0.0139442	0.0693343	0.00793377	0.0592593	0.0188814
16	16	0.153916	0.0468855	0.0288561	0.00546448	0.0264117	0.0237122	0.26574	0.00163532	0.0196239	0.0163934	0.0226726	0.00996221	0.181818	0.119223	0.0120234	0.0757331	0.0321797	0.00267917	0.0583992	0.291905	0.0139648	0.0511852	0.0121433	0.00795508	0.00280767	0.0453452	0.0047081	0.00349744	0.438373	0.00576806	0.00755754	0.174854	0.0309389	0.0203366	0.140638	0.0173042	0	0.00103057	0.646465	0.0368386	0.000269034	0.177832	0.815331	0.0286182	0.0197328	0.00425015	0.171717	0.0371007
16	87	0.0784861	0.0570024	0.0730433	0.00200158	0.0589555	0.0701403	0.160893	0.00973375	0.098769	0.00849154	0.0436263	0.0187306	0.0683646	0.14852	0.0350537	0.0491848	0.0675077	0.000522958	0.081381	0.350129	0.0712076	0.0675239	0.0248681	0.0272593	0.00417485	0.0321179	0.00339206	0.00224313	0.158731	0.00309335	0.0122717	0.260173	0.0372032	0.0157999	0.0775837	0.015588	0	0.00193764	0.659517	0.0572116	0.000547106	0.186016	0.571588	0.0260521	0.0291138	0.00400315	0.272118	0.0265398
17	8	0.103542	0.0492905	0.0268624	0.015322	0.0249181	0.206355	0.0346647	0.127606	0.0570208	0.034672	0.0875989	0.071771	0.176149	0.16888	0.046544	0.179666	0.0623544	0.0094165	0.0941782	0.428536	0.04644	0.0811324	0.0383446	0.0901475	0.0135677	0.0318063	0.0184411	0.00623878	0.278995	0.0458871	0.0067485	0.0642517	0.0652712	0.00344331	0.113414	0.0234964	0.000746826	0.00535744	0.39988	0.0712732	0.00598975	0.244741	0.488302	0.00841497	0.0458082	0.0253524	0.423971	0.0321635
18	5	0.0561102	0.152077	0.138378	0.086262	0.0723842	0.0879397	0.0339196	0.0741206	0.104271	0.0107827	0.0423085	0.039958	0.661972	0.117953	0.0504101	0.101484	0.00279553	0.00964392	0.0789158	0.423367	0.184605	0.0221044	0.0260583	0.00546075	0.0102389	0.0355071	0.00265664	0.0158581	0.0635982	0.0111821	0.0290058	0.283607	0.0127927	0.0121038	0.207286	0.00209665	0.00074184	0.00315063	0.28482	0.0333828	0.00465934	0.0655577	0.382932	0.00879397	0.0127796	0.00579073	0.0532081	0.0131526
18	20	0.0937647	0.0538735	0.0392728	0.016947	0.0311123	0.189448	0.0107366	0.114639	0.0996306	0.0401849	0.130055	0.105971	0.233717	0.163187	0.0616968	0.149339	0.0866179	0.00658631	0.0745895	0.449319	0.0623529	0.0658782	0.0616254	0.211304	0.0553225	0.0173612	0.0153295	0.00672522	0.171952	0.0637651	0.0141226	0.0755939	0.0629599	0.00385593	0.113484	0.0243934	0.000991144	0.00932625	0.330053	0.106244	0.00840652	0.115179	0.504748	0.00981298	0.0454915	0.0361193	0.436229	0.0202513
18	94	0.123853	0.0232507	0.0263029	0.00350783	0.0318403	0.133164	0.057676	0.0992366	0.0636132	0.0542364	0.0839246	0.0280157	0.29331	0.189296	0.0234891	0.111172	0.0801403	0.00592235	0.0748715	0.513147	0.0302213	0.0842917	0.0248246	0.0571273	0.0103373	0.0289944	0.0228924	0.00760795	0.319752	0.0402051	0.00526058	0.0649621	0.0904729	0.00704008	0.106022	0.0196978	0.000219346	0.00244678	0.493997	0.0570301	0.00657985	0.153393	0.6625	0.00424088	0.0339989	0.0167296	0.212693	0.0593345
19	5	0.0940738	0.0317081	0.0974924	0.0161625	0.0698301	0.257175	0.0328782	0.137364	0.0186682	0.037298	0.0375014	0.0210278	0.411425	0.124446	0.038401	0.230941	0.00476585	0.00102284	0.071292	0.46336	0.10029	0.0521196	0.0134687	0.00806632	0.0154605	0.0425616	0.00512991	0.0113998	0.172192	0.00891007	0.0166423	0.288991	0.0197597	0.00770902	0.066871	0.00207211	0	0.00309232	0.49847	0.0617116	0.0054624	0.109913	0.556695	0.00891613	0.026523	0.00435143	0.0901054	0.0277184
20	12	0.0893764	0.157795	0.0571507	0.0543977	0.10778	0.260725	0.0348187	0.340518	0.131192	0.0268535	0.0472751	0.152676	0.400687	0.146899	0.259144	0.197779	0.173715	0.0104778	0.0864423	0.192953	0.0178753	0.0389234	0.0173878	0.519225	0.0999692	0.0928127	0.0411324	0.0496474	0.207028	0.07987	0.0442575	0.0338942	0.205168	0.00385736	0.0140933	0.0448101	0	0.0188369	0.466953	0.189019	0.0250706	0.139242	0.566141	0.00725389	0.0419663	0.0645541	0.132361	0.0205743
20	24	0.0802959	0.161716	0.0749546	0.0143107	0.101574	0.286833	0.017542	0.33121	0.188786	0.0339206	0.0679734	0.17709	0.371418	0.119441	0.260823	0.211768	0.261762	0.0400754	0.0811715	0.137517	0.0190182	0.0404205	0.0218157	0.539872	0.159488	0.0438904	0.0349564	0.0483458	0.176247	0.0834701	0.0495704	0.0279866	0.176654	0.00446771	0.0120079	0.0626765	0.00172874	0.0195183	0.336993	0.196448	0.0343517	0.0984912	0.53185	0.00793568	0.0303968	0.0529926	0.291589	0.019601
20	180	0.0845177	0.157177	0.0546569	0.00794092	0.089778	0.371046	0.0656836	0.242895	0.173995	0.049517	0.0986409	0.178021	0.279434	0.194247	0.177562	0.193556	0.315411	0.00860024	0.1139	0.106166	0.0129483	0.0585758	0.0126448	0.625538	0.0803443	0.0362295	0.0599595	0.0354941	0.183299	0.0829498	0.0647461	0.0145918	0.182479	0.00562395	0.0075067	0.0317131	0	0.0158843	0.449262	0.191281	0.0753227	0.0663167	0.709599	0.00616622	0.0518436	0.0392494	0.271304	0.0378971
21	9	0.181734	0.0983669	0.0490694	0.0255505	0.040695	0.381323	0.0466926	0.156615	0.175097	0.0220199	0.251912	0.11066	0.748976	0.113179	0.060643	0.335351	0.243798	0.0113938	0.0933333	0.135214	0.0105918	0.130829	0.0380006	0.408787	0.348615	0.00534687	0.084813	0.109766	0.119298	0.0841773	0.0582064	0.00588832	0.0809793	0.00425822	0.0603113	0.0152374	0.00113938	0.0078511	0.212291	0.304596	0.106268	0.0348399	0.666667	0.0214008	0.111029	0.0464554	0.0387337	0.0933333
21	21	0.204752	0.0765027	0.0329779	0.0152342	0.0420646	0.439324	0.0614439	0.159754	0.124424	0.0113688	0.245693	0.143478	0.604096	0.159684	0.0554553	0.392687	0.144725	0.00728597	0.127235	0.130568	0.00602547	0.1	0.0305821	0.32062	0.160906	0.00918786	0.047457	0.0440533	0.156889	0.0575261	0.0454471	0.00459393	0.0959837	0.00519159	0.047619	0.0095498	0.000607165	0.0104184	0.348123	0.26776	0.118837	0.0642809	0.658333	0.0215054	0.192474	0.0638927	0.0477816	0.0937654
21	90	0.159521	0.101858	0.0338204	0.014059	0.0653536	0.281967	0.0852459	0.119672	0.190164	0.00473274	0.146107	0.280822	0.780198	0.168926	0.106803	0.29487	0.0701559	0.00586838	0.113666	0.106557	0.0139894	0.0466268	0.0694599	0.48922	0.190965	0.0258959	0.0706036	0.0660174	0.0924972	0.0296492	0.0613436	0.006757	0.113068	0.00336025	0.0508197	0.00918708	0.00125751	0.0125588	0.194719	0.309906	0.0957989	0.0563923	0.374016	0.0885246	0.280832	0.0625	0.0250825	0.0325114
22	8	0.0378198	0.096041	0.0917744	0.137688	0.359163	0.230289	0.0536407	0.145196	0.165015	0.00330878	0.0757616	0.32186	0.777632	0.224928	0.137479	0.114994	0.0234817	0.00836768	0.0548576	0.179449	0.18732	0.0572119	0.0437969	0.342353	0.334706	0.021391	0.0174827	0.0542784	0.023624	0.0106023	0.0823575	0.0135774	0.0550811	0.00561808	0.161353	0.00298858	0.00174847	0.0232988	0.154306	0.206444	0.09703	0.0116231	0.619694	0.021327	0.0534386	0.0198171	0.0680622	0.0136789
22	27	0.0669459	0.119345	0.0639917	0.0357961	0.345429	0.419207	0.0480931	0.158983	0.136774	0.00310844	0.109097	0.308567	0.599402	0.193696	0.137715	0.211507	0.0302663	0.0236194	0.0654445	0.106601	0.0854002	0.0658134	0.0516	0.48431	0.221966	0.0267727	0.0590962	0.122292	0.0353707	0.0185852	0.0627003	0.0131442	0.0676916	0.00481522	0.0598867	0.00196322	0.00282768	0.0177563	0.310267	0.180888	0.142744	0.0247379	0.658305	0.0317047	0.0910281	0.0996008	0.090331	0.0232215
22	189	0.0913088	0.112048	0.050242	0.00996629	0.397626	0.263514	0.309122	0.0388514	0.136824	0.00425033	0.155567	0.10232	0.432049	0.258735	0.0711067	0.205055	0.0398652	0.00783133	0.222167	0.0793919	0.0367873	0.10666	0.0189066	0.280051	0.0952685	0.0241195	0.0372828	0.03406	0.0552543	0.0128976	0.0252045	0.0088466	0.0930174	0.00621356	0.0168919	0.000732815	0.00120482	0.00634285	0.53144	0.145482	0.100032	0.0256556	0.622575	0.00506757	0.187894	0.0228638	0.0365112	0.125271
23	8	0.0496109	0.099186	0.237279	0.15214	0.213619	0.334882	0.0209011	0.199721	0.254993	0.0167315	0.0518369	0.173627	0.913902	0.203196	0.218642	0.0491829	0.0819066	0.00241182	0.0446439	0.105434	0.104086	0.0208358	0.0570039	0.114943	0.382594	0.00646475	0.0113064	0.0185528	0.0311284	0.0340467	0.126338	0.0222179	0.119488	0.00128653	0.0399443	0.0293774	0.000301477	0.0146534	0.0560821	0.295448	0.058228	0.0269812	0.416667	0.014863	0.092607	0.0396887	0.0300158	0.00881286
23	22	0.0837527	0.137027	0.199426	0.103163	0.140546	0.327709	0.0411284	0.309781	0.136304	0.0121316	0.0517448	0.172629	0.489211	0.176151	0.231449	0.172467	0.0468188	0.00561587	0.0855679	0.111785	0.054637	0.020382	0.0943566	0.316895	0.211914	0.025724	0.0561528	0.080502	0.0477175	0.0711718	0.0693409	0.0285386	0.113916	0.00251136	0.0363828	0.0186017	0.000374392	0.0132114	0.285815	0.298952	0.135793	0.0360367	0.413258	0.0195096	0.0993889	0.132099	0.224973	0.0112393
23	87	0.115568	0.10688	0.145141	0.0210811	0.145189	0.297852	0.0410831	0.346405	0.100373	0.032	0.0901033	0.159903	0.416102	0.197534	0.188669	0.234086	0.107351	0.00108178	0.112168	0.179272	0.0292973	0.0339187	0.0335135	0.284417	0.224187	0.0127875	0.0511844	0.0402488	0.0961081	0.115676	0.10503	0.0184367	0.159458	0.00341068	0.0149393	0.0152432	0.000432713	0.0110975	0.313279	0.295327	0.0843058	0.0629586	0.599384	0.00887021	0.130811	0.0749189	0.270619	0.0301605
24	7	0.0537265	0.0663522	0.0560472	0.0873853	0.304156	0.139172	0.102988	0.11208	0.271201	0.000539718	0.0694602	0.331799	0.523612	0.221099	0.139958	0.0461956	0.0073598	0.00417108	0.0738646	0.185099	0.0615279	0.0305917	0.0472499	0.512894	0.220312	0.0625141	0.040996	0.111696	0.0314999	0.0115794	0.0569387	0.0147703	0.0794694	0.00269079	0.102245	0.00500466	0.00073796	0.0303522	0.31589	0.248115	0.0727597	0.0250026	0.29131	0.0320096	0.183897	0.0559835	0.160498	0.0148102
24	15	0.0794075	0.0635793	0.0706423	0.0413631	0.250121	0.176303	0.143529	0.105378	0.269076	0.00121418	0.0999353	0.288776	0.322634	0.292243	0.112818	0.195369	0.0109276	0.00410906	0.0976133	0.133782	0.0872592	0.0394963	0.0419297	0.415657	0.133271	0.0720266	0.0309263	0.117977	0.0512385	0.0186984	0.0382237	0.0100694	0.140311	0.00557206	0.0581513	0.00396633	0.00183242	0.0213445	0.516461	0.239214	0.0579525	0.0950945	0.313059	0.027395	0.230695	0.0671038	0.160905	0.026502
24	104	0.111127	0.0706665	0.0596583	0.0198694	0.26029	0.103181	0.220843	0.039307	0.327386	0.00212887	0.160512	0.242148	0.237773	0.29079	0.0858739	0.142141	0.0202952	0.00342566	0.112254	0.1218	0.0536475	0.0576544	0.0198694	0.392061	0.155989	0.0472076	0.0222722	0.0625627	0.0762135	0.00865739	0.0407359	0.00775296	0.163745	0.00463283	0.0488751	0.00525121	0.000587257	0.0195138	0.465764	0.231966	0.0465498	0.0649327	0.415663	0.0193949	0.26625	0.0316492	0.296464	0.0529895
25	12	0.0583849	0.20674	0.121993	0.0309134	0.237937	0.153778	0.0817778	0.176889	0.299556	0.0260055	0.0560201	0.326681	0.945578	0.189355	0.146617	0.147156	0.0806297	0.00802354	0.0398605	0.103111	0.203008	0.0376032	0.0454459	0.395266	0.349112	0.0307803	0.0529906	0.0990376	0.0334629	0.0223086	0.0766429	0.0124147	0.0744305	0.00372924	0.0657778	0.0439161	0.00481412	0.0171344	0.0408163	0.165552	0.163235	0.0211962	0.482857	0.0302222	0.0917203	0.0322519	0.0136054	0.0121069
25	21	0.058486	0.18466	0.0664742	0.0122305	0.196209	0.204814	0.0535876	0.285649	0.217984	0.0364016	0.0498728	0.305561	0.50802	0.178373	0.15498	0.0893753	0.131057	0.0127537	0.055441	0.0792461	0.0675864	0.0424142	0.0508637	0.482327	0.172707	0.0471575	0.048409	0.0710839	0.0548922	0.0223452	0.0640682	0.0162576	0.140528	0.00538305	0.0542688	0.113407	0.00278426	0.0187324	0.357048	0.143973	0.0960611	0.0346589	0.545631	0.0420073	0.0967714	0.0578194	0.134931	0.0137142
25	97	0.070216	0.171967	0.0940193	0.00868894	0.25255	0.223019	0.045536	0.276085	0.242381	0.0297236	0.0451489	0.303539	0.522908	0.204894	0.177919	0.15927	0.0850107	0.0064276	0.0504375	0.0627465	0.110608	0.0343432	0.0357287	0.479613	0.191431	0.0318621	0.0521469	0.0516476	0.0478395	0.0210346	0.0877514	0.0152128	0.138245	0.00328001	0.0380065	0.0696122	0.00327018	0.0176613	0.275809	0.146369	0.0862643	0.038278	0.51723	0.0441018	0.121209	0.0386473	0.201283	0.0120462
26	0	0.0418189	0.113478	0.253425	0.00742278	0.152868	0.365798	0.0278497	0.141997	0.140094	0.015956	0.0508144	0.26355	0.181835	0.245968	0.181473	0.0517326	0.0515795	0.00700935	0.0540882	0.0727686	0.325404	0.0247959	0.0649639	0.398355	0.0653643	0.0185009	0.0657991	0.0109175	0.0232035	0.00812414	0.0488441	0.00932625	0.153666	0.00399177	0.174919	0.0284637	0.00348177	0.0196225	0.394195	0.216282	0.0855757	0.0379846	0.305638	0.0358294	0.145738	0.0487448	0.42397	0.0106903
27	0	0.11676	0.187899	0.194964	0.00912627	0.135203	0.185594	0.0433471	0.0210702	0.381167	0.0111346	0.092298	0.237267	0.689817	0.223487	0.0902552	0.0270185	0.0420723	0.0023666	0.0547266	0.114633	0.227623	0.0788164	0.0288278	0.388177	0.199579	0.0328089	0.0529494	0.0279389	0.0906017	0.00795689	0.0343595	0.0170936	0.10783	0.00457915	0.105722	0.0283321	0.00102701	0.027031	0.293376	0.189462	0.0313903	0.0374913	0.48342	0.0303987	0.134873	0.0246587	0.0168067	0.0212901
28	0	0.0597059	0.212845	0.130171	0.0215327	0.030622	0.353362	0.0268284	0.284167	0.218072	0.0480872	0.0482471	0.301904	0.222247	0.125476	0.106978	0.0504699	0.122117	0.00432677	0.0696653	0.0355926	0.067322	0.0441859	0.026397	0.369939	0.270026	0.0230052	0.0956001	0.147065	0.0585107	0.187457	0.0243485	0.00756009	0.0858862	0.0029317	0.031421	0.0466788	0.00698634	0.0216431	0.309619	0.223762	0.0100608	0.041299	0.349297	0.0324544	0.0677019	0.168148	0.468133	0.0195313
29	0	0.0906225	0.135382	0.0491199	0.00484262	0.014944	0.340617	0.0356262	0.207805	0.290537	0.065905	0.0681628	0.18264	0.421735	0.16694	0.0679098	0.0807928	0.102389	0.00492726	0.0783168	0.0165802	0.0225736	0.0948405	0.0198875	0.477441	0.19368	0.0343674	0.0439039	0.176444	0.10365	0.0464588	0.0146645	0.00336634	0.139844	0.00282822	0.0121588	0.356701	0.00246363	0.0247415	0.302254	0.344087	0.0160841	0.108252	0.331356	0.0300145	0.0693478	0.0448825	0.276011	0.0470187
30	0	0.197692	0.114183	0.0443404	0.00381738	0.0396218	0.0889377	0.00812517	0.513533	0.0207521	0.0114741	0.078836	0.0668207	0.111329	0.146725	0.0563402	0.100271	0.0131414	0.00130495	0.0941381	0.322042	0.0676159	0.0539992	0.0456111	0.0699578	0.0141861	0.0301081	0.0067854	0.00431521	0.138435	0.00309339	0.0155967	0.120308	0.040011	0.00846392	0.0355751	0.00653781	0.000734035	0.00432551	0.46391	0.0732404	0.00309536	0.116892	0.770106	0.00735657	0.0464229	0.0121542	0.424761	0.0291468
31	0	0.0871857	0.0313917	0.0286839	0.00121655	0.0231144	0.10838	0.0972067	0.225698	0.00670391	0.0178427	0.0357545	0.00353527	0.135135	0.172306	0.0113289	0.0690772	0.111719	0.000697593	0.0571268	0.453631	0.020884	0.157962	0.0107461	0.00300481	0.00330529	0.0111682	0.00418241	0.001619	0.459854	0.0211882	0.0042584	0.120199	0.0126821	0.00415054	0.0703911	0.0159165	0.000697593	8.03471e-05	0.486486	0.0286013	0.00202375	0.183216	0.809091	0.0111732	0.0107461	0.00324412	0.378378	0.114655
32	0	0.142139	0.159434	0.0859165	0.0129218	0.233309	0.194444	0.381944	0.104167	0.125	0.0254846	0.100805	0.148645	0.476471	0.333486	0.0584574	0.0983002	0.0595836	0.00593878	0.100317	0.0659722	0.0337401	0.136807	0.0190237	0.218077	0.0645624	0.0854284	0.0485357	0.020172	0.097631	0.0269203	0.0185502	0.0161093	0.122978	0.00293574	0.0208333	0.0279971	0.00137049	0.0126922	0.447059	0.105984	0.0911325	0.0252918	0.647273	0.0416667	0.154702	0.0412778	0.0764706	0.0800586
33	0	0.0936314	0.216484	0.0961343	0.00653806	0.136088	0.369462	0.0472527	0.247947	0.192828	0.0138026	0.084763	0.267353	0.189602	0.240867	0.0771445	0.0314979	0.157156	0.00629836	0.0676637	0.0355697	0.070385	0.101891	0.0439906	0.415771	0.108244	0.090491	0.0304733	0.011306	0.0894342	0.00774881	0.0238431	0.0125282	0.19381	0.00211812	0.0215732	0.0393898	0.00026993	0.0204007	0.397772	0.0650531	0.0375219	0.0204392	0.722409	0.0552921	0.188635	0.0315603	0.412626	0.0399549
[truncated: 42 more columns]

## Sheet: D. clusters_panel_2
participant	days_since_index_visit	c1	c2	c3	c4	c5	c6	c7	c8	c9	c10	c11	c12	c13	c14	c15	c16	c18	c20	c21	c22	c23	c24	c25	c26	c27	c28	c29	c30	c31	c32	c33	c34	c35	c36	c38	c39	c40	c41	c42	c43	c44	c45	c46	c47	c48	c49	c50	c51
1	10	0.111087	0.712361	0.200797	0.70754	0.360122	0.155205	0.129969	0.0624474	0.0495805	0.0430149	0.157537	0.000982552	0.217625	0.0725019	0.132847	0.211803	0.202602	0.0829682	0.0298344	0.206586	0.237959	0.111148	0.00471108	0.028573	0.0921921	0.10394	0.0314614	0.00943293	0.0888334	0.338226	0.169586	0.0366133	0.121835	0.14422	0.0278995	0.0211144	0.0658954	0.0285913	0.000987167	0.0615688	0.0783669	0.0939063	0.427399	0.012343	0.016579	0.106789	0.0564879	0.782888
1	23	0.0560194	0.736214	0.159379	0.764901	0.315376	0.0760041	0.170084	0.0842651	0.0438468	0.0407349	0.114167	0.000968975	0.260889	0.0610312	0.180565	0.178273	0.220228	0.0733392	0.0317619	0.289819	0.24178	0.168174	0.00492216	0.0283079	0.0633141	0.0998016	0.0246938	0.0142964	0.0683602	0.312308	0.0863347	0.0151522	0.131304	0.157443	0.0918377	0.0423551	0.0813485	0.0376905	0.000551916	0.0649576	0.100088	0.0725887	0.304989	0.0308418	0.0171889	0.137554	0.0403967	0.847314
1	89	0.0627085	0.720962	0.151151	0.752055	0.241385	0.0957443	0.162167	0.0723397	0.0381167	0.0322629	0.0626475	0.00137035	0.265054	0.0555556	0.139215	0.115389	0.235559	0.0935034	0.0248965	0.136941	0.361092	0.202492	0.00593993	0.0286263	0.0561256	0.0942108	0.0320018	0.0160009	0.0941428	0.337666	0.15108	0.00960267	0.141929	0.181378	0.0833333	0.0370184	0.0764294	0.0530752	0.000690015	0.10406	0.0948458	0.0905394	0.312981	0.0374868	0.0166789	0.126941	0.0481892	0.821233
2	9	0.0629259	0.598575	0.04972	0.167951	0.16331	0.120185	0.0679651	0.0171037	0.0291645	0.0827953	0.131762	0.00764109	0.144462	0.0614999	0.34749	0.191298	0.484008	0.0715652	0.024141	0.0756837	0.161972	0.114739	0.00926685	0.0367163	0.318182	0.145223	0.0459872	0.012147	0.150616	0.33914	0.136068	0.00702204	0.241698	0.16086	0.014619	0.0155738	0.0112763	0.0323104	0.0010403	0.0831247	0.0449694	0.0219887	0.659411	0.0399284	0.0307676	0.0721681	0.0275067	0.987368
2	89	0.234612	0.864865	0.0523687	0	0.139579	0.112155	0.0392758	0.00815943	0.00583696	0.118732	0.03835	0.00334017	0.136405	0.0634952	0.369103	0.116339	0.571923	0.0338382	0.0104342	0.0410584	0.0204082	0.102463	0.0118677	0.0190881	0.135922	0.038835	0.0427752	0.00257146	0.728155	0.564691	0.195712	0.000197863	0.190567	0.0866794	0.00386723	0.00835723	0.00613376	0.0511324	0	0.0580084	0.0631647	0.00316581	0.959184	0.0174025	0.00418949	0.0146419	0.0348136	0.935065
3	8	0.0548545	0.555814	0.0954983	0.0854602	0.245638	0.0619837	0.0519303	0.0246523	0.0232076	0.0488863	0.0744344	0.00158956	0.101792	0.0798651	0.285057	0.0626865	0.400044	0.141721	0.0313709	0.137027	0.318302	0.18237	0.00116241	0.0432919	0.075116	0.265081	0.0351616	0.00282338	0.0304524	0.314525	0.213855	0.0487101	0.270791	0.136868	0.0363625	0.0286782	0.00788392	0.0345603	0.00572519	0.0939831	0.0802461	0.0364215	0.647215	0.0787544	0.0371084	0.120887	0.0325996	0.985646
3	21	0.0787721	0.613616	0.101196	0.045709	0.351919	0.089965	0.0663819	0.0351167	0.0275191	0.0347321	0.141739	0.00060741	0.154092	0.130274	0.188276	0.14247	0.391989	0.117957	0.0481557	0.415312	0.105971	0.131813	0.00752514	0.0516174	0.170709	0.0699627	0.0541559	0.00538482	0.161381	0.174492	0.057524	0.00329109	0.263431	0.183747	0.0241841	0.0189238	0.0173657	0.0591561	0.000576945	0.0504171	0.0780038	0.0308102	0.834857	0.0632592	0.0141958	0.124011	0.0391169	0.992347
3	104	0.0401496	0.724535	0.0983225	0.250461	0.340176	0.0472422	0.0886703	0.0471775	0.0475577	0.0615378	0.0881514	0.00102643	0.135995	0.0973091	0.255056	0.0972969	0.441893	0.114793	0.0409461	0.573963	0.124134	0.177002	0.00404788	0.0660658	0.201635	0.310111	0.0215404	0.00511018	0.0563105	0.189759	0.0106595	0.000848033	0.242445	0.189645	0.0396198	0.0222951	0.0153664	0.0191039	0.000689982	0.0619927	0.0795357	0.0297829	0.742927	0.131261	0.0190699	0.129986	0.0340032	0.986965
4	10	0.082985	0.625865	0.0805826	0.378834	0.183497	0.0844814	0.045014	0.0983193	0.0167687	0.0250495	0.0484005	0.00097232	0.215788	0.03414	0.148216	0.061143	0.117317	0.109568	0.0391095	0.0445521	0.217121	0.110238	0.00352205	0.0141812	0.0853424	0.279457	0.104016	0.0110097	0.0977929	0.232574	0.248168	0.095065	0.25064	0.264527	0.0475222	0.053816	0.0409972	0.0738152	0.0033736	0.109405	0.148617	0.259946	0.581251	0.0351619	0.0234196	0.0683499	0.0279383	0.721423
4	19	0.0754119	0.557692	0.0573126	0.327866	0.0830504	0.164596	0.0544809	0.0622645	0.0138834	0.00572696	0.0183566	0.00418189	0.0974057	0.0359765	0.0638147	0.0230054	0.0806685	0.124878	0.0240059	0	0.321712	0.121881	0.00305967	0.0142743	0.054719	0.28597	0.139019	0.0137361	0.175488	0.344476	0.594811	0.0440847	0.340559	0.147036	0.0164665	0.041036	0.0187525	0.139837	0.0016578	0.359304	0.0446362	0.420845	0.609509	0.0586399	0.0223372	0.0677063	0.0221973	0.832383
4	89	0.0960706	0.691868	0.0839886	0.384505	0.175731	0.120124	0.0724643	0.102557	0.0212919	0.0208882	0.0326385	0.00160346	0.162652	0.0417874	0.117477	0.0511103	0.162186	0.0875486	0.0291433	0.00865598	0.270124	0.113241	0.00375285	0.018623	0.0596781	0.32535	0.112457	0.0116965	0.118571	0.262175	0.455143	0.0198138	0.240909	0.244805	0.0335171	0.0470475	0.0415452	0.0844024	0.0029078	0.185673	0.124185	0.299405	0.606699	0.0456742	0.0290694	0.0769384	0.0273355	0.871159
5	8	0.053473	0.506538	0.0350369	0.0469824	0.22178	0.147359	0.0184678	0.0169967	0.0120801	0.0790011	0.0849058	0.00187713	0.126353	0.033947	0.413741	0.0628826	0.450789	0.243318	0.0168112	0.32493	0.113693	0.10154	0.0074964	0.0292631	0.298701	0.122231	0.0232342	0.00352456	0.0928189	0.368393	0.0940234	0.00399774	0.130412	0.207703	0.0519384	0.0188981	0.00225959	0.0358021	0.0116403	0.0784472	0.0401342	0.0358493	0.728522	0.0108767	0.0445692	0.129796	0.0177387	0.946243
6	9	0.0259307	0.465789	0.190995	0.320882	0.139116	0.0587391	0.133742	0.074026	0.058463	0.00518831	0.123516	0.0011592	0.0475527	0.0648538	0.15426	0.158619	0.161402	0.101194	0.0501228	0.0190639	0.675991	0.106499	0.00290385	0.0819475	0.256646	0.112165	0.0548478	0.0280725	0.0754027	0.26383	0.569776	0.111425	0.248773	0.11653	0.155618	0.0664752	0.0612918	0.0241812	0.00500301	0.0698678	0.053345	0.0234166	0.231352	0.054188	0.0404303	0.11394	0.0171863	0.973236
6	22	0.0785989	0.464514	0.17198	0.249934	0.10861	0.0468938	0.17504	0.0513681	0.0869431	0.00709861	0.103101	0.00193681	0.0665386	0.0738685	0.183725	0.128937	0.179041	0.177942	0.0488943	0.0020418	0.362192	0.132959	0.00375607	0.046313	0.346505	0.13683	0.0467002	0.0308897	0.0845101	0.348505	0.630435	0.031238	0.287381	0.0831416	0.0389659	0.0760196	0.0575517	0.0416882	0.00221563	0.151812	0.0682839	0.0353158	0.352396	0.0242581	0.0208089	0.222051	0.0204784	0.972299
6	100	0.103539	0.670978	0.203175	0.36096	0.131723	0.048925	0.226824	0.0403	0.101272	0.00615	0.0870039	0.00189392	0.0654717	0.09885	0.16335	0.138862	0.194884	0.112616	0.0382	0.000410481	0.229845	0.120775	0.00522156	0.045375	0.249406	0.12869	0.067075	0.027425	0.172039	0.343875	0.611959	0.007141	0.294572	0.0844124	0.03972	0.05425	0.0758245	0.039725	0.00085	0.11142	0.0830988	0.034147	0.416124	0.0475303	0.0221995	0.160608	0.028625	0.971154
7	10	0.0498751	0.566813	0.188431	0.0955392	0.135802	0.125433	0.0442677	0.0627163	0.0601764	0.00466135	0.190901	0.010351	0.139029	0.0477435	0.086588	0.224497	0.0498876	0.0313575	0.0260612	0.00506103	0.345145	0.223674	0.005443	0.0197754	0.257113	0.217422	0.048026	0.0109471	0.148402	0.366843	0.454004	0.107816	0.250441	0.133157	0.0691702	0.055583	0.012018	0.0540999	0.00190691	0.107784	0.0297555	0.132198	0.527994	0.0590162	0.112472	0.273733	0.024578	0.646245
7	26	0.0541427	0.545959	0.199075	0.10216	0.17524	0.132885	0.0428957	0.0510875	0.0549973	0.00527495	0.214567	0.0121119	0.175853	0.0504372	0.108895	0.26339	0.0554295	0.0197479	0.0318665	0.00360892	0.19697	0.196835	0.00607931	0.0199436	0.331874	0.239054	0.0433557	0.0119228	0.112376	0.367044	0.451115	0.015127	0.23714	0.135135	0.0466006	0.0573018	0.0115613	0.0488475	0.00130067	0.0819063	0.0240472	0.159806	0.622896	0.0713765	0.0981199	0.333225	0.0209553	0.703125
7	90	0.0437627	0.665248	0.199945	0.116172	0.222477	0.128255	0.0551668	0.0908903	0.0596071	0.00407487	0.081438	0.0117202	0.140982	0.0449617	0.0982803	0.179836	0.0805974	0.0132348	0.0278334	0.130422	0.347826	0.1833	0.00522043	0.0313558	0.336964	0.1967	0.0486912	0.0102908	0.128383	0.260703	0.30508	0.00336383	0.210245	0.214067	0.0872225	0.0555978	0.0246233	0.0448926	0.00062159	0.142615	0.037433	0.175457	0.547504	0.120264	0.0820134	0.277853	0.0169211	0.614841
8	7	0.0255493	0.695545	0.0578874	0.110991	0.262785	0.0724775	0.0364388	0.125102	0.0425755	0.00103989	0.205544	0.00202155	0.103696	0.0254616	0.0693263	0.100984	0.118887	0.0792667	0.0260919	0.685052	0.566502	0.0665217	0.00195998	0.048686	0.285249	0.32538	0.0402092	0.00573517	0.0430224	0.14595	0.0169149	0.117393	0.222098	0.254199	0.130365	0.0181824	0.0168203	0.00721623	0.00828764	0.0903807	0.0240802	0.0455962	0.352217	0.0867399	0.0773505	0.11345	0.00302515	0.892362
8	21	0.0142646	0.770401	0.0619972	0.160205	0.303759	0.0677233	0.0611284	0.155745	0.0883306	0.00134068	0.177976	0.00297573	0.158592	0.0315499	0.0790502	0.160112	0.148145	0.0800009	0.0291693	0.687485	0.287879	0.0585265	0.00393164	0.0511089	0.365728	0.309435	0.0411603	0.00884601	0.0410692	0.139165	0.00733648	0.0237942	0.190851	0.267413	0.127564	0.0174289	0.0245278	0.00504949	0.00127804	0.0491753	0.0315101	0.0827985	0.485912	0.090622	0.1307	0.352451	0.00334545	0.886838
8	90	0.0203863	0.79931	0.0815616	0.139892	0.199257	0.0787562	0.0858972	0.123422	0.089954	0.00171792	0.164074	0.00450948	0.259755	0.0371479	0.0672981	0.168097	0.169637	0.0453326	0.0232785	0.299575	0.22545	0.0803953	0.00328461	0.0545635	0.375752	0.29633	0.0613564	0.00680862	0.05716	0.22248	0.185662	0.00337679	0.22968	0.250348	0.129113	0.0189601	0.0223009	0.0118363	0.000630428	0.056867	0.0649142	0.111739	0.579069	0.13418	0.0625298	0.334209	0.00504342	0.905221
9	7	0.0415104	0.26456	0.211785	0.0711306	0.252747	0.073766	0.133518	0.182572	0.10562	0.00134482	0.283187	0.00633723	0.109417	0.041565	0.0375803	0.158768	0.124813	0.0860734	0.0481895	0.33751	0.394427	0.116003	0.0063518	0.0561837	0.673467	0.123905	0.0656722	0.0129252	0.0527326	0.173288	0.13617	0.0384601	0.218935	0.294336	0.153756	0.0959058	0.0401719	0.019226	0.00283907	0.0519304	0.0265117	0.0918527	0.509742	0.00936481	0.102636	0.259387	0.00926433	0.736499
9	18	0.0283255	0.357521	0.187854	0.0720691	0.208543	0.0425728	0.137586	0.200606	0.0828254	0.00125214	0.302044	0.00565035	0.135791	0.0415843	0.0313035	0.155325	0.0954406	0.0999038	0.0467576	0.483909	0.359328	0.0993476	0.00614071	0.0803677	0.64762	0.157779	0.074107	0.0317649	0.0459792	0.125209	0.0704921	0.0389322	0.184673	0.321399	0.176211	0.088276	0.0461611	0.0105444	0.00355872	0.0355291	0.023912	0.0900543	0.454469	0.00439779	0.0703173	0.293314	0.00728219	0.755511
9	108	0.132823	0.185047	0.268301	0.0156072	0.0913242	0.131086	0.100219	0.0463058	0.0442013	0.00102145	0.0615823	0.0125684	0.0472035	0.0680967	0.0163432	0.121099	0.108096	0.0433253	0.0299625	0.00238001	0.14011	0.108274	0.00254325	0.0391556	0.372478	0.0633803	0.129384	0.00783112	0.303769	0.269406	0.449028	0.0100656	0.447489	0.086758	0.0860365	0.0405175	0.0284464	0.041539	0.00851209	0.233879	0.0682821	0.153173	0.767857	0.0164145	0.0424879	0.249015	0.0194076	0.737069
10	9	0.018542	0.663791	0.126757	0.326046	0.136807	0.192281	0.0852106	0.0386402	0.0409321	0.00697393	0.202049	0.00381452	0.284742	0.0509786	0.223733	0.16686	0.412137	0.0162891	0.0214123	0.136269	0.368015	0.123768	0.00325802	0.0597459	0.185065	0.315801	0.0546572	0.00488941	0.0556999	0.326246	0.291365	0.0248939	0.2832	0.169223	0.209666	0.0379811	0.0221188	0.0243091	0.000705056	0.0500474	0.0469898	0.0656219	0.387868	0.105066	0.0553042	0.0518691	0.0110816	0.970336
10	27	0.0398658	0.736768	0.130866	0.333293	0.206398	0.19677	0.0839206	0.0393948	0.0319107	0.0122265	0.156263	0.00109825	0.30248	0.0520608	0.222165	0.249258	0.392208	0.0208968	0.0225539	0.386494	0.244565	0.112032	0.00640648	0.0469912	0.233159	0.185945	0.0451706	0.00543052	0.0819274	0.290506	0.0968693	0.00575682	0.235638	0.20227	0.148591	0.0298678	0.0261042	0.046285	0.000235427	0.0373598	0.0866716	0.069727	0.516304	0.063153	0.0286078	0.0930521	0.0193835	0.964718
10	92	0.0418539	0.650772	0.124888	0.484591	0.138547	0.216505	0.0632277	0.0285819	0.0683939	0.00578977	0.154883	0.00573233	0.340199	0.0550844	0.19885	0.248167	0.278048	0.0106999	0.0229145	0.017655	0.280184	0.106581	0.00578409	0.0563891	0.116193	0.28531	0.0813422	0.0140667	0.0619623	0.363916	0.399955	0.0193538	0.236453	0.18165	0.158312	0.0285004	0.0167322	0.0286635	8.15461e-05	0.0359423	0.0823481	0.164855	0.462673	0.109009	0.0271341	0.151515	0.0105602	0.988978
11	6	0.0505532	0.559205	0.274643	0.0221767	0.16321	0.072603	0.119607	0.051577	0.041775	0.00269134	0.0563667	0.00452299	0.0724536	0.0657275	0.0849874	0.0406676	0.0648835	0.0782543	0.0611018	0.00435367	0.191767	0.177607	0.00436895	0.0525652	0.197714	0.232344	0.0485071	0.0107653	0.062436	0.2669	0.524536	0.129673	0.27498	0.114193	0.0854877	0.0329268	0.047115	0.0181034	0.00990328	0.140113	0.0874166	0.0375219	0.686747	0.0430252	0.0208964	0.0640801	0.0211733	0.988981
11	21	0.0172051	0.434666	0.301303	0.0520997	0.141274	0.0637205	0.167257	0.0512187	0.100141	0.00266512	0.185025	0.00444621	0.103247	0.0666764	0.0665633	0.0591892	0.0637479	0.08677	0.0584064	0.000618557	0.199194	0.114907	0.00449694	0.114212	0.439816	0.185156	0.0612815	0.0206102	0.0509769	0.2102	0.537216	0.0576652	0.298843	0.158872	0.17605	0.0343235	0.0556377	0.00986901	0.00221285	0.05916	0.0776931	0.0706897	0.515651	0.0685287	0.045355	0.192618	0.0141978	0.993648
11	98	0.023734	0.473236	0.281245	0.0401982	0.182958	0.10641	0.220452	0.0672196	0.108499	0.00228374	0.142444	0.00235726	0.0812721	0.0653453	0.0629107	0.0521755	0.0817229	0.0636978	0.0566196	0.00443193	0.268284	0.0992783	0.00665697	0.0959604	0.457048	0.127203	0.068103	0.0165679	0.0795705	0.219294	0.622926	0.00999576	0.267144	0.172723	0.223809	0.0287407	0.0723329	0.0176882	0.00116342	0.0458923	0.123653	0.0721512	0.588859	0.0985602	0.0295838	0.158599	0.0145212	0.982972
12	11	0.0184837	0.626667	0.078413	0.300505	0.238434	0.0593565	0.0457819	0.0153077	0.0365226	0.101531	0.0315762	0.00298973	0.040153	0.138082	0.1184	0.0301215	0.0853909	0.0179702	0.0312402	0.000637349	0.622799	0.0577944	0.0139954	0.0362387	0.0542929	0.209596	0.0662293	0.00749766	0.210859	0.213523	0.213193	0.00771605	0.355872	0.149466	0.00641794	0.027179	0.0144033	0.0977819	0.00124961	0.140852	0.0462091	0.117284	0.186284	0.00744481	0.275629	0.234053	0.124961	0.833333
12	21	0.0683466	0.846715	0.0736264	0.492442	0.253793	0.080464	0.0748837	0.0212454	0.04	0.106227	0.0222644	0.00255175	0.0582271	0.0991453	0.141392	0.0388333	0.167209	0.00465999	0.0321123	0.000522685	0.305648	0.0702076	0.0051354	0.0284493	0.0501193	0.158313	0.0661783	0.00744811	0.206046	0.234483	0.246184	0.00930233	0.282759	0.17931	0.00621332	0.0279609	0.0186047	0.101954	0.0003663	0.0517777	0.0928547	0.107907	0.342193	0.0212289	0.0902658	0.176279	0.114896	0.948718
12	90	0.0386213	0.794872	0.0985382	0.376499	0.183908	0.082837	0.0688114	0.00757986	0.0420018	0.0990796	0.0149502	0.00354935	0.0473641	0.112074	0.111532	0.0274086	0.134942	0.00498339	0.0162426	0	0.28125	0.0638874	0.00549576	0.0194911	0.0455635	0.158273	0.0584732	0.00324851	0.309353	0.321839	0.218699	0.00625559	0.367816	0.114943	0.00789037	0.0238224	0.0178731	0.115322	0.000541419	0.0643688	0.0971761	0.0714924	0.421875	0.0328073	0.104651	0.163539	0.14889	0.916667
13	5	0.0115594	0.586788	0.0515132	0.0574257	0.292015	0.0543992	0.0315336	0.0401481	0.00583955	0.15196	0.0282626	0.00933319	0.0671628	0.0558294	0.176453	0.0141602	0.156096	0.00225407	0.0633636	0.177116	0.412698	0.0643851	0.0017258	0.030341	0.150675	0.264626	0.01941	0.00860682	0.0406841	0.304975	0.024	0.103719	0.188336	0.128135	0.0391284	0.0870132	0.154119	0.057515	0.038769	0.0536932	0.11779	0.0291079	0.507937	0.0206912	0.293203	0.0906927	0.0864513	0.78673
13	26	0.0191429	0.7	0.0569715	0.176628	0.216374	0.0631559	0.0377472	0.0157421	0.014979	0.15461	0.0302371	0.0364979	0.0675105	0.0869565	0.142429	0.0593866	0.123128	0.000217533	0.0462894	0.00105485	0.277592	0.059033	0.0093653	0.0221139	0.231936	0.165031	0.0455397	0.0134933	0.140946	0.325536	0.120781	0.0224685	0.249513	0.11306	0.0335001	0.07009	0.0988616	0.0785232	0.00206147	0.0141397	0.122689	0.0692031	0.471572	0.0465521	0.162497	0.233673	0.113568	0.8125
13	96	0.0221114	0.642857	0.0611825	0.0921619	0.146497	0.0773779	0.0513699	0.0105398	0.00658588	0.142802	0.0123026	0.049294	0.0588972	0.0899743	0.118252	0.0251039	0.133825	0.000332502	0.0286632	0	0.165049	0.0587404	0.00559779	0.0267352	0.191214	0.127476	0.0571979	0.0092545	0.302326	0.414013	0.113617	0.0110643	0.29087	0.0912951	0.0375727	0.0557841	0.126449	0.123779	0.00269923	0.0304239	0.179052	0.0850896	0.605178	0.0688279	0.0783042	0.138303	0.111568	0.657895
14	8	0.0229082	0.700824	0.071133	0.0974853	0.244444	0.0523021	0.0743826	0.0266815	0.0358524	0.0957458	0.0341761	0.00109889	0.113343	0.0849777	0.0809463	0.056805	0.257513	0.00335242	0.059198	0.211025	0.225743	0.119404	0.00233344	0.0222788	0.160516	0.171457	0.0480055	0.00567579	0.0762573	0.232877	0.0171348	0.0453734	0.239574	0.240487	0.0351539	0.0454594	0.022166	0.0972841	0.00376618	0.02654	0.133212	0.0203808	0.631683	0.0276109	0.154305	0.0870277	0.154307	0.574468
14	21	0.0321542	0.854545	0.0767627	0.0904363	0.148955	0.0626246	0.0780911	0.011238	0.0301277	0.0859163	0.0149041	0.00268752	0.0999474	0.096248	0.0715063	0.0292102	0.236201	0.000322002	0.0377016	0.000526039	0.178832	0.112561	0.00417379	0.0226572	0.162959	0.143022	0.0603589	0.00661591	0.198786	0.317893	0.113274	0.0294047	0.29337	0.164396	0.00740604	0.0329889	0.0120511	0.118361	0.00462208	0.0166061	0.104881	0.0310918	0.580292	0.0462303	0.0601224	0.0937575	0.164582	0.681818
14	83	0.046152	0.845528	0.0757681	0.0944118	0.152299	0.0499096	0.0742459	0.0102878	0.0386698	0.0742388	0.0109339	0.00245198	0.126785	0.109273	0.0479633	0.0278483	0.199149	0.000302042	0.0351731	0.000659196	0.0987654	0.0978729	0.00790083	0.0197414	0.198824	0.103529	0.0878632	0.00736827	0.295294	0.33477	0.0907493	0.00618716	0.283046	0.178161	0.00271838	0.0279438	0.0123743	0.105797	0.00111219	0.00718859	0.105956	0.0382831	0.515432	0.0318956	0.0409569	0.0978345	0.191853	0.368421
15	19	0.0168499	0.69689	0.0956116	0.0537232	0.288805	0.0875594	0.150928	0.0186972	0.0467651	0.0755455	0.0800626	0.00859744	0.104674	0.0925034	0.0815041	0.0891514	0.180924	0.00190625	0.023142	0.117692	0.34435	0.107738	0.00869427	0.0264756	0.128698	0.278647	0.0197117	0.00710202	0.129208	0.414088	0.0918088	0.00592499	0.144151	0.0973585	0.0641658	0.0625976	0.0140718	0.140317	0.000595861	0.00976955	0.146747	0.0396233	0.440832	0.0167138	0.111584	0.121251	0.140865	0.495816
15	90	0.0409539	0.631579	0.0983101	0.0483516	0.0798611	0.0947832	0.15528	0.00323292	0.0570652	0.0714181	0.0509763	0.033281	0.0530004	0.114034	0.0678913	0.0665284	0.151009	0.000864006	0.00631888	0.00043802	0.0989583	0.0968406	0.0234394	0.0201323	0.0934066	0.151648	0.0264511	0.00661278	0.303297	0.590278	0.222514	0.00659938	0.225694	0.0243056	0.0499395	0.0386481	0.00892857	0.182072	0.000734754	0.00829445	0.217729	0.0516304	0.828125	0.0217729	0.0293762	0.118401	0.13975	0.591954
16	16	0.0458449	0.88632	0.0593066	0.0276973	0.280079	0.0684307	0.0718857	0.0172054	0.0157762	0.127216	0.0178214	0.00118218	0.190966	0.0916319	0.0679093	0.00968554	0.119065	0.00187254	0.0243743	0.000239006	0.124031	0.0324557	0.0125214	0.0396246	0.196457	0.0882448	0.0944995	0.00521376	0.280193	0.229783	0.114962	0.00654859	0.163708	0.296844	0.00710273	0.0311522	0.087513	0.169708	0.00143379	0.0333828	0.230968	0.104777	0.731783	0.03306	0.033512	0.111028	0.119786	0.919355
16	87	0.0322002	0.805882	0.0569409	0.0655556	0.253177	0.0744216	0.0772448	0.0169666	0.0117632	0.15617	0.00753431	0.00570075	0.194536	0.0966581	0.112853	0.00600951	0.219056	0.000896941	0.0250643	0.000821693	0.0695364	0.0458869	0.0201739	0.042545	0.214444	0.16037	0.083162	0.00488432	0.3	0.277615	0.138866	0.00379035	0.173021	0.248289	0.00645798	0.0365039	0.065743	0.107969	0.00128535	0.0362364	0.201363	0.105999	0.680464	0.0497802	0.0271773	0.0873088	0.109769	0.894737
17	8	0.0166586	0.788365	0.0818142	0.299338	0.372874	0.0236372	0.0956101	0.0425934	0.0590986	0.044396	0.0578528	0.00190131	0.0986807	0.125949	0.0493095	0.0652779	0.0985332	0.0117375	0.047158	0.262797	0.402038	0.0600959	0.00366899	0.0491641	0.0785199	0.430205	0.104841	0.0224742	0.0464801	0.141774	0.0346086	0.036352	0.180701	0.217169	0.0468283	0.0288705	0.0231186	0.0438436	0.00235499	0.0552967	0.0559227	0.169111	0.225949	0.0520971	0.204267	0.142432	0.117197	0.546559
18	5	0.0355666	0.49345	0.067357	0.209259	0.164013	0.0810295	0.0510074	0.00784156	0.00907606	0.154921	0.0225232	0.00418385	0.249734	0.0745954	0.166281	0.0137562	0.338355	0.004134	0.0246305	0.0031881	0.57767	0.0810295	0.0115952	0.0281492	0.0592593	0.255556	0.0330753	0.00281492	0.225926	0.485669	0.0850159	0.0308586	0.165605	0.093949	0.0116892	0.0263396	0.00889454	0.0793204	0.0203076	0.0724875	0.160584	0.00726085	0.276699	0.00228083	0.159729	0.0464694	0.133709	0.962025
18	20	0.0166751	0.815162	0.0854378	0.386727	0.342631	0.0269517	0.0937277	0.0523651	0.0630802	0.05025	0.029597	0.00240422	0.0849647	0.105467	0.0582938	0.0337783	0.114378	0.0141058	0.0503141	0.208554	0.455403	0.0652801	0.00366216	0.0477182	0.0519895	0.443799	0.0847327	0.0209589	0.0383387	0.161871	0.065388	0.0384432	0.194377	0.231276	0.0206045	0.0386809	0.0260057	0.0501218	0.00282015	0.065869	0.0411335	0.15288	0.12073	0.0280856	0.27403	0.130683	0.119568	0.461702
18	94	0.0296401	0.747212	0.0620256	0.2771	0.252101	0.0338826	0.048954	0.01222	0.0426778	0.0311054	0.0274916	0.0044314	0.0720402	0.106832	0.0283281	0.0347185	0.0623431	0.0128913	0.0240696	0.000295247	0.255784	0.0440659	0.00911206	0.0129606	0.096206	0.169377	0.149046	0.0162933	0.161247	0.196078	0.194272	0.0138075	0.294118	0.190476	0.0363787	0.013516	0.0133891	0.0940567	0.000925754	0.084135	0.088725	0.164435	0.61054	0.0677279	0.087016	0.0945607	0.165525	0.349515
19	5	0.0481928	0.633929	0.05192	0.520687	0.282474	0.055165	0.0445792	0.0101677	0.0402996	0.195673	0.0567986	0.0274393	0.0643875	0.113467	0.140617	0.0603685	0.17689	0.00771339	0.0252028	0.0108262	0.38491	0.0443483	0.00888195	0.047377	0.0461489	0.138765	0.0731206	0.00908599	0.166454	0.289691	0.20057	0.0096291	0.183505	0.196907	0.0263913	0.0221741	0.0164051	0.0689021	0.0022715	0.0905208	0.126729	0.0160485	0.386189	0.0065022	0.140052	0.0859486	0.108924	0.896484
20	12	0.0107882	0.885475	0.0421327	0.485498	0.291632	0.0813066	0.0264808	0.0214214	0.0232352	0.0605953	0.0819245	0.000427243	0.146988	0.0648559	0.0976981	0.0634481	0.0487571	0.0100442	0.0212439	0.107631	0.450412	0.137523	0.00300544	0.0107107	0.0174687	0.239947	0.0624297	0.0100598	0.234015	0.129246	0.0891566	0.0547319	0.325601	0.202154	0.0324061	0.0109474	0.00796636	0.11983	0.0011835	0.0181044	0.0161617	0.270414	0.282043	0.155996	0.156698	0.0603378	0.169182	0.636771
20	24	0.00856778	0.910774	0.0266587	0.544088	0.309289	0.0743122	0.024781	0.0226557	0.0158406	0.0384976	0.0580251	0.000457192	0.124798	0.0517843	0.0623456	0.0356189	0.0438018	0.0121537	0.0206115	0.162803	0.423805	0.127374	0.00485639	0.00672856	0.0192798	0.184576	0.0646027	0.0131164	0.235611	0.0944473	0.0592992	0.0176407	0.30877	0.231448	0.0111189	0.0106465	0.0100204	0.164253	0.00051103	0.0211307	0.00830305	0.219969	0.161373	0.122211	0.233015	0.0471019	0.218465	0.604985
20	180	0.0212949	0.908	0.032765	0.355302	0.180892	0.0687917	0.02422	0.0133432	0.0246305	0.0392884	0.0539647	0.00055413	0.120567	0.0693847	0.0478873	0.0611732	0.0371511	0.00912638	0.0151964	0.0172872	0.223164	0.105634	0.0050077	0.00548554	0.0272547	0.113479	0.0945145	0.0130467	0.479187	0.142675	0.177748	0.0136494	0.425478	0.173248	0.0509887	0.00830245	0.00718391	0.193106	0.000444774	0.0250645	0.0220224	0.270423	0.377724	0.19086	0.0845182	0.039922	0.180652	0.643198
21	9	0.0253099	0.679758	0.0159193	0.383178	0.0916031	0.0775785	0.0668577	0.0360987	0.0401146	0.0215247	0.169421	0.000423968	0.0567452	0.023991	0.0327354	0.0919421	0.0264247	0.00878099	0.0365471	0.0374732	0.408805	0.0535874	0.00431034	0.00605381	0.0934579	0.252336	0.210314	0.0257848	0.23053	0.251908	0.185225	0.0410697	0.328244	0.167939	0.0395145	0.0316143	0.0633556	0.334305	0.00156951	0.0340909	0.0219525	0.305635	0.474843	0.115444	0.147986	0.0340656	0.0569507	0
21	21	0.0400626	0.66343	0.0211782	0.348361	0.0833333	0.0550146	0.0675458	0.0243427	0.0665809	0.0194742	0.149609	0.000482703	0.0730838	0.070594	0.0287244	0.144288	0.0244452	0.0056338	0.0445472	0.00356506	0.403433	0.0761928	0.00547064	0.00900682	0.0614754	0.213115	0.17113	0.0248296	0.311475	0.305556	0.286988	0.02734	0.357143	0.0952381	0.058216	0.031889	0.0572531	0.299659	0.00097371	0.0378717	0.0237872	0.247025	0.521459	0.127074	0.0985915	0.0559665	0.0878773	NA
21	90	0.0254636	0.790233	0.0366236	0.331967	0.252632	0.0382804	0.156394	0.0485699	0.0662492	0.0195326	0.13659	0.000447027	0.0833088	0.0816184	0.0284269	0.140188	0.0309822	0.00858013	0.059121	0.156314	0.313196	0.106645	0.00268216	0.00470875	0.147541	0.114754	0.0987967	0.0326125	0.307377	0.220096	0.106565	0.0103823	0.255502	0.177033	0.030584	0.0300837	0.150956	0.258458	0.000261597	0.0329366	0.019928	0.0866842	0.650238	0.165375	0.0535566	0.0945946	0.13542	0
22	8	0.00647713	0.715702	0.0463894	0.276062	0.387479	0.0234803	0.0667996	0.0623286	0.0136862	0.0842093	0.0569031	0.000328932	0.0920024	0.10112	0.107176	0.019214	0.269374	0.00999826	0.0548446	0.253157	0.618361	0.111346	0.00487132	0.0503314	0.158301	0.288932	0.0719835	0.0142253	0.0952381	0.120699	0.0294648	0.0303635	0.187817	0.234631	0.0436011	0.0331924	0.0125986	0.124372	0.0149109	0.0707703	0.00317336	0.024472	0.237481	0.057903	0.520214	0.041965	0.0847235	0.995025
22	27	0.00907506	0.804555	0.0653505	0.377394	0.389903	0.0197419	0.102989	0.049117	0.0302862	0.0693346	0.135645	0.000471108	0.166953	0.154427	0.0707023	0.106677	0.165306	0.00264439	0.0464411	0.137221	0.310361	0.0893738	0.0041425	0.0502468	0.144198	0.217048	0.103883	0.0217042	0.180623	0.120438	0.0566038	0.0246571	0.199513	0.249392	0.100367	0.0217637	0.0121303	0.112803	0.000475709	0.0144239	0.00781297	0.0409895	0.5218	0.101148	0.27694	0.109332	0.101742	0.995757
22	189	0.0677093	0.869863	0.0629255	0.107527	0.232283	0.0338354	0.111763	0.0107283	0.0190546	0.0431195	0.0326149	0.000381364	0.131579	0.134516	0.0226945	0.0524509	0.131184	0.00400534	0.0109346	0	0.029661	0.0286775	0.00546622	0.0193934	0.121864	0.0501792	0.205075	0.0144419	0.616487	0.208661	0.152313	0.00366435	0.38189	0.11811	0.0837307	0.00577677	0.00476365	0.252527	0	0.0465382	0.120923	0.0465372	0.927966	0.0730498	0.0293725	0.0300476	0.111409	0.987805
23	8	0.0158001	0.468401	0.0236463	0.38278	0.209862	0.0494885	0.0765941	0.0122115	0.0311042	0.0904879	0.0311733	0.000379754	0.0594106	0.0428204	0.158829	0.0258354	0.164852	0.0145191	0.0186921	0.112643	0.805668	0.0852391	0.00137435	0.0115955	0.0383817	0.35166	0.0344652	0.00773927	0.180498	0.25015	0.129753	0.0676516	0.29104	0.182802	0.0137718	0.140592	0.0326594	0.256066	0.00372235	0.166862	0.00288246	0.0676516	0.135628	0.086367	0.164941	0.037325	0.053559	0.901961
23	22	0.0104336	0.778367	0.0304855	0.397096	0.224901	0.0487389	0.0897941	0.0190831	0.0306614	0.0743884	0.0924337	0.000159185	0.0866079	0.0521051	0.140504	0.0847824	0.0954884	0.0197079	0.0221174	0.1668	0.492214	0.0853404	0.00253249	0.0112365	0.0448232	0.412247	0.0371468	0.0129196	0.100379	0.239807	0.107458	0.104468	0.282332	0.164402	0.0796043	0.113977	0.0179588	0.261877	0.00071117	0.0282093	0.0131386	0.0738064	0.178741	0.106809	0.237731	0.14389	0.0748388	0.979592
23	87	0.019717	0.861718	0.026313	0.493045	0.20249	0.0741612	0.0730609	0.0140835	0.04259	0.0672086	0.0809676	0.000735519	0.0613609	0.0507719	0.105965	0.0951164	0.0889889	0.0121406	0.0148322	0.0151883	0.388396	0.0792242	0.00310553	0.00937712	0.0200927	0.272798	0.0748387	0.0128356	0.18238	0.283817	0.261847	0.0308172	0.287137	0.146058	0.0303971	0.0760509	0.0148892	0.295468	0.000213927	0.0363304	0.0104062	0.143698	0.202487	0.110634	0.171885	0.057133	0.0732699	1
24	7	0.00695354	0.861349	0.0480781	0.129932	0.403459	0.0350152	0.157447	0.0522098	0.029078	0.0353908	0.0477717	0.000917846	0.0739508	0.11381	0.0525437	0.0560798	0.149078	0.00541834	0.0624348	0.276565	0.277551	0.138058	0.0025407	0.0151914	0.143878	0.290816	0.0550895	0.0176537	0.188776	0.181132	0.0299537	0.029078	0.257862	0.120126	0.0664198	0.0260841	0.0832624	0.140186	0.00183632	0.0158486	0.00356707	0.0140426	0.579592	0.221023	0.256333	0.0575887	0.194399	0.980392
24	15	0.0169132	0.888344	0.0491519	0.157352	0.324655	0.0371678	0.16404	0.0360679	0.0375559	0.0426677	0.0439368	0.0014235	0.0860729	0.153998	0.0466045	0.0987955	0.12123	0.00349498	0.0468361	0.0408846	0.151628	0.107277	0.00493603	0.018526	0.102322	0.230009	0.0832513	0.0230417	0.328031	0.182784	0.140347	0.0245184	0.320935	0.111583	0.0371965	0.0177155	0.068885	0.123719	0.000578938	0.0174749	0.0119204	0.0196536	0.691163	0.195843	0.105349	0.0607122	0.194176	0.978723
24	104	0.0227671	0.858527	0.042688	0.100437	0.280242	0.0565019	0.1404	0.0352098	0.036	0.0361446	0.0304935	0.00201778	0.0726653	0.135231	0.0491275	0.0873596	0.148	0.00175131	0.0422725	0.0596083	0.121593	0.0925426	0.00571135	0.0147486	0.133624	0.225328	0.118509	0.0194225	0.347598	0.201613	0.140221	0.0068	0.313508	0.123992	0.0478006	0.0196302	0.0828	0.179788	0.000727046	0.0303904	0.0218399	0.03	0.637317	0.244257	0.0581024	0.038	0.137723	0.928571
25	12	0.0125511	0.69515	0.0482094	0.283117	0.198238	0.0210744	0.108237	0.0112948	0.0335262	0.0764463	0.138938	0.000195906	0.151418	0.191047	0.0940771	0.094279	0.186011	0.012843	0.0209366	0.134021	0.616071	0.137466	0.00391811	0.0329201	0.0909091	0.148052	0.0563361	0.0128099	0.32987	0.491189	0.0811856	0.0214432	0.167401	0.110132	0.0852306	0.0108815	0.00136147	0.0914601	0.00358127	0.0291886	0.00788091	0.0702859	0.339286	0.154407	0.206947	0.0512253	0.155785	0.762431
25	21	0.00838574	0.749045	0.0458902	0.503194	0.224138	0.0244672	0.104966	0.0182659	0.0395726	0.0560379	0.0804849	0.000364547	0.148242	0.189198	0.0708084	0.0645338	0.136723	0.00446632	0.0299921	0.275853	0.353383	0.138685	0.00563832	0.0303304	0.087296	0.1022	0.0569399	0.022776	0.242725	0.350133	0.0356597	0.00999209	0.183024	0.167109	0.0991705	0.0120645	0.00464978	0.0995603	0.00112752	0.0207821	0.00519552	0.157796	0.419896	0.31164	0.101358	0.0950732	0.14297	0.716535
25	97	0.00549548	0.787654	0.0397152	0.449868	0.153614	0.0313476	0.109679	0.0176096	0.0447309	0.0715624	0.116823	0.000595259	0.146034	0.151867	0.102535	0.0627548	0.20091	0.00460911	0.0303484	0.197554	0.435737	0.174098	0.00339648	0.0290995	0.0844327	0.16095	0.0455851	0.0183589	0.24934	0.474398	0.0748703	0.00808693	0.189759	0.105422	0.0636412	0.0199825	0.00240081	0.115024	0.000499563	0.0202092	0.00301365	0.10096	0.269592	0.268569	0.172664	0.0697498	0.118646	0.745562
26	0	0.0482794	0.70015	0.0898971	0.554892	0.338646	0.0438408	0.111047	0.0680867	0.0791073	0.0540373	0.0202776	0.00187855	0.112632	0.0590324	0.288502	0.0288488	0.351205	0.165508	0.0265714	0.712589	0.0693103	0.173464	0.00378922	0.0213149	0.199329	0.156721	0.0161685	0.00800859	0.0588845	0.180833	0.00442007	0.00425417	0.214549	0.181258	0.0618316	0.0695729	0.0616517	0.0468406	0.0005917	0.185975	0.0557634	0.0584442	0.437045	0.0708958	0.0055498	0.123911	0.0252092	0.982544
27	0	0.023644	0.840171	0.129931	0.170922	0.39619	0.0518569	0.114193	0.0608843	0.0882593	0.0407626	0.0283364	0.000999713	0.212994	0.0899468	0.185027	0.029015	0.279505	0.153723	0.0439928	0.503709	0.344948	0.0844573	0.00425352	0.0954075	0.282332	0.371344	0.0655374	0.00586443	0.0991233	0.151557	0.00794019	0.00249983	0.153288	0.264006	0.0363805	0.0285915	0.0316985	0.023525	0.00125941	0.0938229	0.0313322	0.0484831	0.592358	0.148236	0.0292798	0.0579382	0.0298701	0.980436
28	0	0.0134911	0.615323	0.106038	0.558251	0.377283	0.100914	0.0502529	0.181318	0.154284	0.00454102	0.0413487	0.00575837	0.113433	0.0293151	0.131116	0.05291	0.0757941	0.0997981	0.0342412	0.687827	0.31202	0.121712	0.00285038	0.0865301	0.0814342	0.327947	0.0244337	0.0328261	0.0223477	0.108681	0.00403132	0.0648034	0.106042	0.244386	0.288762	0.0524949	0.0203569	0.00729966	0.000340352	0.103533	0.0365599	0.215551	0.218205	0.0430463	0.0968497	0.105782	0.0037797	0.975986
29	0	0.034923	0.757451	0.0730619	0.657837	0.25332	0.0764318	0.049623	0.142446	0.151062	0.00189272	0.0733134	0.00383448	0.168008	0.0343151	0.0521343	0.116067	0.0553146	0.0656735	0.0419013	0.667002	0.351159	0.0840027	0.00274062	0.0425476	0.158724	0.135781	0.0646139	0.0216816	0.0292001	0.068106	0.0247736	0.0165574	0.237422	0.266405	0.150917	0.0463023	0.0317597	0.0119564	0.000507802	0.080057	0.0362159	0.207929	0.437017	0.169664	0.0262106	0.127655	0.00512418	0.393545
30	0	0.0129084	0.820528	0.0658557	0.61434	0.468671	0.0532676	0.132086	0.0366248	0.0649628	0.0761912	0.0172183	0.00424811	0.180444	0.178831	0.0801134	0.0149678	0.138142	0.00125263	0.0349552	0.346348	0.292666	0.0586209	0.00864643	0.107807	0.0140281	0.32168	0.0801134	0.0135157	0.0219699	0.118768	0.00480879	0.00491841	0.123233	0.234559	0.0446912	0.019664	0.0194746	0.0395929	0.000980548	0.0349462	0.198998	0.0234264	0.217641	0.027579	0.121505	0.0936203	0.110404	0.990585
31	0	0.109437	0.787986	0.0264407	0.410959	0.206044	0.0778326	0.03223	0.00828601	0.0211237	0.077274	0.0124044	0.00482337	0.165781	0.0747603	0.0415231	0.0242291	0.0815549	0.000463714	0.0151755	0.0201062	0.0568182	0.0219719	0.00402861	0.0314682	0.0381605	0.120352	0.294572	0.0077274	0.204501	0.236264	0.0720789	0.0117596	0.171703	0.355769	0.0148389	0.0122894	0.00794861	0.102039	0.000186202	0.0120566	0.228843	0.229747	0.784091	0.00881057	0.0141433	0.0457317	0.108928	0.979439
32	0	0.044712	0.853333	0.0314327	0.0684932	0.27027	0.0248538	0.064588	0.0102339	0.0601336	0.0606725	0.0197764	0.00421719	0.0966921	0.177632	0.0445906	0.0748065	0.064588	0.0094583	0.0160819	0.0636132	0.08	0.0438596	0.00237217	0.0255848	0.0136986	0.0410959	0.187135	0.0277778	0.849315	0.225225	0.086514	0.00890869	0.0990991	0.378378	0.119518	0.00730994	0.00445434	0.138158	0	0.106621	0.0593293	0.0579065	0.92	0.135856	0.0180567	0.0556793	0.102339	1
33	0	0.00394371	0.780952	0.0475182	0.480759	0.577992	0.0137218	0.102584	0.0546332	0.0798747	0.0821616	0.0151106	0.000489677	0.139706	0.232678	0.0803829	0.0259455	0.0755677	0.00460791	0.0454006	0.275075	0.11653	0.0506522	0.00206928	0.0305777	0.0650609	0.201412	0.133068	0.0174488	0.24031	0.0286444	0.00339367	0.00254503	0.108905	0.260068	0.0890448	0.00838557	0.0234926	0.0563273	0.000169405	0.0268172	0.00838557	0.145262	0.384497	0.427955	0.0453319	0.104542	0.120108	0.999485
[truncated: 31 more columns]

## Sheet: E. gated_CD14CD16_features
participant	days_since_index_visit	CD14pCD16p_ofLIVE	BDCA1_pos_Percent_of_CD16_pos	CD4_pos_Percent_of_CD16_pos	CD40_pos_Percent_of_CD16_pos	CD69_pos_Percent_of_CD16_pos	CD71_pos_Percent_of_CD16_pos	CD86_pos_Percent_of_CD16_pos	FCRL5_pos_Percent_of_CD16_pos	Ki67_pos_Percent_of_CD16_pos	PD.1_pos_Percent_of_CD16_pos	PDL1_pos_Percent_of_CD16_pos	Tbet_pos_Percent_of_CD16_pos
1	10	0.258972	27.248	80.9264	0	12.8065	19.891	79.2916	0.544959	30.5177	62.1253	0.27248	15.2589
1	23	0.251326	36.0153	79.3103	0	5.36398	14.5594	86.59	0.383142	29.1188	58.6207	0	7.66284
1	89	0.806296	29.7512	82.5871	1.39303	3.68159	10.0498	85.3731	0.696517	43.9801	52.2388	0.39801	4.77612
2	9	0.195254	19.4286	82.2857	4	2.85714	18.8571	79.4286	2.28571	28.5714	29.1429	1.71429	2.28571
2	89	0.0051496	0	100	0	0	0	100	0	100	0	0	0
3	8	0.360401	15.3132	83.5267	1.16009	12.761	42.2274	87.007	0.696056	64.5012	17.6334	0.232019	1.62413
3	21	0.0444774	33.3333	100	16.6667	33.3333	0	66.6667	0	50	33.3333	0	0
3	104	0.515857	13.6364	85.0524	1.22378	5.68182	4.37063	95.1049	0.437063	20.0175	28.4965	0.524476	2.70979
4	10	1.0036	28.9515	83.8761	2.10485	11.7554	4.92454	83.479	0.19857	31.0564	53.7331	0.357427	4.05083
4	19	1.10391	23.9027	73.6164	2.24237	1.95611	0.429389	67.7481	0.715649	40.3626	49.2366	0.333969	3.67366
4	89	0.361611	22.549	57.4755	2.08333	3.55392	3.18627	73.1618	0.367647	32.1078	37.2549	0.490196	5.39216
5	8	3.14991	6.51476	89.233	11.6175	18.2766	42.0732	95.3626	0.0641849	31.242	19.0469	1.42811	3.33761
6	9	1.75807	23.8166	94.7185	0.44843	10.0648	12.7055	85.5506	0.199302	61.5346	5.63029	0.0498256	2.3418
6	22	1.14234	25.6198	91.9095	1.21792	9.65637	12.3532	83.6016	0.347977	51.3267	7.09004	0.260983	1.87038
6	100	0.668308	24.7878	88.1154	0.679117	4.0747	9.67742	83.0221	0.339559	48.5569	4.75382	0	1.69779
7	10	0.361615	18.1009	87.8338	2.67062	5.04451	15.4303	88.4273	0.890208	55.7864	4.1543	0.296736	3.85757
7	26	0.0819851	23.3333	91.6667	1.66667	6.66667	20	90	1.66667	48.3333	16.6667	1.66667	8.33333
7	90	0.108539	17.3077	77.8846	3.84615	4.80769	18.2692	93.2692	0.961538	42.3077	12.5	1.92308	6.73077
8	7	0.0880265	23.0216	98.5612	2.8777	17.2662	53.9568	90.6475	0.719424	76.9784	5.03597	0.719424	7.91367
8	21	0.135851	12.8755	91.4163	0.643777	14.8069	22.9614	94.206	0.214592	38.6266	3.86266	0.214592	1.28755
8	90	0.0894045	15.4472	89.0244	3.25203	4.47154	15.0407	95.122	1.62602	46.3415	6.09756	1.21951	4.87805
9	7	1.19411	25.6191	93.1562	1.26069	27.9154	30.3917	97.7938	0	35.3895	25.3039	0.135074	2.61144
9	18	1.32893	30.1366	95.0341	3.44507	13.5009	19.5531	93.7927	0.217256	39.6027	20.0807	0.27933	3.10366
9	108	0.414098	14.2857	60.1504	3.7594	6.01504	11.2782	63.1579	2.25564	25.5639	9.77444	0.75188	1.50376
10	9	0.236561	24.1935	86.7384	0.716846	5.37634	11.828	88.172	0.716846	51.0753	14.1577	0.358423	3.40502
10	27	0.0808215	19.0751	81.5029	0	4.04624	13.8728	92.4855	0	43.3526	21.9653	0	4.62428
10	92	0.160736	23.4973	74.8634	1.63934	1.0929	14.2077	79.7814	0.546448	51.9126	10.929	0	2.73224
11	6	0.212619	14.6465	89.6465	1.76768	11.3636	21.2121	84.0909	0.252525	73.4848	5.80808	0.757576	3.78788
11	21	0.661403	20.8967	93.845	1.44377	2.12766	15.3495	90.1216	0.455927	53.8754	7.21884	0.303951	4.10334
11	98	0.260868	22.9814	94.4099	1.65631	4.14079	14.9068	85.7143	0.621118	50.3106	9.93789	0.621118	5.59006
12	11	5.87288	5.6	86.4	2.05714	0.571429	25.2571	74.4	0	48	2.17143	0	2.05714
12	21	0.496592	17.2727	71.8182	0.909091	0	9.09091	74.5455	0	20	5.45455	0	0.909091
12	90	0.231737	14.2857	76.1905	0	0	0	61.9048	0	23.8095	0	0	0
13	5	0.178565	10.0629	88.0503	4.40252	3.14465	48.4277	89.9371	0.628931	37.1069	6.28931	0.628931	1.88679
13	26	0.134626	4.08163	67.3469	0	2.04082	10.2041	81.6327	0	14.2857	0	0	2.04082
13	96	0.0395413	33.3333	66.6667	33.3333	0	0	100	0	33.3333	0	0	33.3333
14	8	0.12449	9.7561	77.2358	1.62602	2.43902	45.5285	80.4878	0.813008	27.6423	4.87805	1.62602	4.87805
14	21	0.07815	4.54545	72.7273	0	4.54545	18.1818	40.9091	0	27.2727	4.54545	0	4.54545
14	83	0.0655738	11.1111	50	0	2.77778	22.2222	52.7778	0	25	0	2.77778	16.6667
15	19	0.109794	17.4359	75.8974	1.53846	0.512821	7.69231	88.7179	0	11.7949	15.3846	0	4.61538
15	90	0.0396651	22.2222	55.5556	0	0	0	88.8889	0	11.1111	22.2222	0	0
16	16	0.0426641	11.1111	55.5556	0	0	0	55.5556	0	11.1111	0	0	0
16	87	0.0846422	4.7619	42.8571	0	0	7.93651	68.254	0	11.1111	0	0	0
17	8	1.528	7.61031	86.1712	0.681078	0.384957	6.48505	67.9301	0.0592242	10.3938	3.34617	0.0592242	1.39177
18	5	1.47237	11.7586	81.7898	0.832466	1.56087	6.86785	81.0614	0	56.5036	5.93132	0.416233	2.18522
18	20	1.80055	14.0906	93.5754	0.869025	1.64494	6.79702	74.4879	0.0310366	13.4389	5.99007	0.0620732	1.36561
18	94	0.44877	12.5	84.375	0.625	1.25	8.75	80.625	0	8.75	3.75	0	0.625
19	5	3.13189	2.77492	78.9825	0.924974	1.07914	20.4008	71.9938	0	22.5591	3.2888	0.20555	2.26105
20	12	1.38089	35.2066	86.0606	1.70799	13.168	15.3168	87.7135	0.110193	36.8044	8.42975	0.0550964	2.86501
20	24	0.895148	40.9934	94.3148	3.71035	24.8354	13.1059	82.8845	0	41.7714	20.2873	0	3.47098
20	180	0.769014	27.504	81.399	1.90779	4.61049	10.3339	80.7631	0.317965	30.5246	14.1494	0	2.86169
21	9	2.01542	36.4103	97.4359	1.74359	3.69231	15.1795	87.8974	0.102564	43.5897	39.7949	0.102564	3.58974
21	21	1.05755	26.2338	88.0519	0.519481	2.33766	14.8052	78.4416	0.25974	34.026	34.5455	0.519481	0.519481
21	90	0.665136	32.8482	96.0499	1.4553	3.3264	11.6424	84.8233	0.4158	28.4823	36.7983	0.2079	1.8711
22	8	2.64937	22.3661	97.2545	8.39286	12.4107	52.567	92.2098	0.0892857	71.8304	26.7634	0.46875	4.53125
22	27	1.00966	23.4828	91.6227	3.49604	4.8153	13.0607	91.8865	0.0659631	41.029	21.7018	0.0659631	3.36412
22	189	0.270051	25.6637	46.0177	0	5.30973	9.73451	77.8761	0.884956	49.5575	18.5841	0.884956	9.73451
23	8	1.30348	29.9158	97.4751	46.0597	21.1171	46.5953	91.7368	0.229533	39.9388	54.3994	1.53022	6.04438
23	22	0.902322	29.3706	92.3776	16.1538	16.0839	24.4755	89.8601	0.0699301	36.5734	39.0909	0.13986	3.07692
23	87	1.34501	30.6101	91.4058	11.1406	4.93369	21.008	84.5093	0.159151	36.817	32.7321	0.212202	2.17507
24	7	0.389801	26.4925	94.9005	8.58209	9.57711	1.49254	96.5174	0.124378	37.9353	11.8159	0.124378	3.48259
24	15	0.215825	11.0266	77.5665	3.04183	1.90114	0	88.5932	0	15.2091	7.22433	0	3.42205
24	104	0.166335	17.4497	70.4698	1.34228	2.68456	2.68456	80.5369	0.671141	24.8322	12.7517	0	3.3557
25	12	0.196174	33.6634	96.0396	2.9703	17.8218	49.505	94.0594	0	42.5743	41.5842	0	5.94059
25	21	1.02109	24.1923	91.4106	2.91568	6.77699	32.3877	94.7203	0.0788022	22.5374	22.1434	0	3.38849
25	97	0.799879	27.044	94.0881	2.64151	4.02516	35.7233	91.195	0.251572	26.4151	27.4214	0.125786	2.89308
26	0	0.426669	9.7079	43.9863	1.97595	2.23368	8.50515	86.3402	0.257732	17.8694	29.8969	0.429553	2.31959
27	0	1.22053	12.5889	89.4559	1.61807	46.835	3.80512	96.1238	0.160028	39.4559	14.1003	0.213371	6.66785
28	0	0.72393	13.9722	50.6292	1.64569	8.35753	3.64634	92.5137	0.129074	39.4966	8.35753	0.161342	2.4524
29	0	0.203225	22.8333	78.5	0.833333	17.6667	3.83333	90.3333	0.666667	40.5	6.66667	0.333333	4
30	0	0.310358	9.5498	52.6603	0.136426	0.409277	4.91132	72.5784	0.136426	12.1419	9.41337	0.136426	3.54707
31	0	0.00763903	0	33.3333	0	0	0	66.6667	0	33.3333	0	0	33.3333
32	0	0.205099	11.7647	70.5882	1.96078	1.96078	15.6863	80.3922	0	23.5294	27.451	0	3.92157
33	0	0.422944	17.2303	64.4122	0.644122	2.0934	10.306	91.9485	0	15.4589	12.0773	0	4.34783

## Sheet: F. gated_DR38_CD8_features
participant	days_since_index_visit	HLADRpCD38p.of.nonN.CD8...Percent.of.non.naive.of.CD8p	CCR4p...Percent.of.non.naive.of.CD8p	CCR6p...Percent.of.non.naive.of.CD8p	CD25p...Percent.of.non.naive.of.CD8p	CD69p...Percent.of.non.naive.of.CD8p	CD127p...Percent.of.non.naive.of.CD8p	CTLA4p...Percent.of.non.naive.of.CD8p	CX3CR1p...Percent.of.non.naive.of.CD8p	Eomesp...Percent.of.non.naive.of.CD8p	GranBp...Percent.of.non.naive.of.CD8p	Heliosp...Percent.of.non.naive.of.CD8p	ICOSp...Percent.of.non.naive.of.CD8p	Ki67p...Percent.of.non.naive.of.CD8p	Ox40p...Percent.of.non.naive.of.CD8p	PD.1p...Percent.of.non.naive.of.CD8p	PD.L1p...Percent.of.non.naive.of.CD8p	Tbetp...Percent.of.non.naive.of.CD8p	Tigitp...Percent.of.non.naive.of.CD8p
1	10	6.43275	5.54113	0.0865801	3.54978	2.07792	8.48485	7.01299	0.0865801	51.342	61.039	12.9004	17.316	88.2251	0.0865801	21.3853	0.34632	74.9784	38.7879
1	23	2.71339	21.2346	0.493827	7.16049	6.41975	4.93827	3.45679	0.740741	57.7778	52.8395	12.3457	10.1235	58.2716	0.493827	22.963	0.987654	48.3951	37.7778
1	89	2.6113	23.4973	0	13.388	9.28962	5.46448	3.27869	0.546448	66.6667	48.0874	18.0328	9.83607	72.4044	0.273224	18.0328	0.819672	44.5355	38.5246
2	9	4.32827	12.987	0	4.54545	0.974026	3.24675	11.039	0.324675	58.4416	50.974	15.9091	17.5325	57.1429	0	40.2597	1.2987	42.2078	44.8052
2	89	0.591424	0	0	8.33333	0	0	16.6667	0	33.3333	25	16.6667	16.6667	66.6667	0	25	0	16.6667	25
3	8	26.1308	0.321637	0.0877193	21.5497	1.05263	0.584795	24.386	0.350877	53.1871	70.9357	3.09942	49.4737	98.8012	0	22.9825	2.36842	79.5614	53.4795
3	21	1.80009	13.1579	0.877193	6.14035	3.50877	2.63158	14.0351	0	42.9825	39.4737	16.6667	31.5789	53.5088	0	36.8421	1.75439	43.8596	20.1754
3	104	1.43819	26.8293	0	8.78049	9.26829	2.92683	7.80488	0	76.5854	38.5366	27.3171	22.9268	63.4146	0	45.8537	1.95122	34.1463	50.2439
4	10	11.8082	2.08551	0.156413	11.6788	1.40772	1.87696	21.8978	0.573514	45.6204	79.0928	2.13764	26.7466	93.4828	0.208551	17.7268	0.938478	75.4953	42.0229
4	19	3.93162	3.13043	0.695652	2.08696	1.73913	8	16.1739	1.04348	33.7391	78.9565	7.13043	12.5217	46.9565	0.521739	31.4783	1.04348	75.8261	21.2174
4	89	3.38427	4.01662	0.277008	11.0803	3.04709	4.84765	14.1274	0.554017	50.6925	54.8476	16.8975	14.2659	75.4848	0.277008	18.9751	1.66205	60.5263	43.3518
5	8	3.54395	3.90244	0	15.122	12.1951	6.34146	18.7805	2.19512	59.0244	70.4878	36.3415	27.3171	58.7805	0	18.5366	3.17073	73.4146	61.7073
6	9	38.3716	1.15546	0.105042	15.7038	1.05042	1.52311	11.5021	1.83824	36.0294	88.8655	1.47059	19.9055	95.2206	0.105042	18.9076	2.31092	77.2059	50.7353
6	22	7.1105	5.77778	0.296296	4.74074	3.25926	8.59259	9.77778	1.62963	48.4444	72.4444	7.11111	12.7407	42.5185	0.444444	34.5185	0.888889	61.1852	33.4815
6	100	2.46109	8.08824	0	8.08824	1.47059	11.0294	11.7647	0	71.3235	41.1765	20.5882	13.2353	59.5588	0	36.0294	0	33.8235	67.6471
7	10	17.4998	0.819224	0.10923	12.0699	1.85691	4.25997	6.38995	0.10923	58.8203	97.2693	1.0923	12.343	97.3785	0	13.1622	1.31076	75.2594	34.462
7	26	2.55618	2.7907	0	4.65116	3.25581	2.7907	4.65116	0.465116	60.4651	81.8605	12.093	12.093	77.6744	0	24.186	0	73.4884	32.5581
7	90	0.34717	17.3913	0	13.0435	8.69565	4.34783	4.34783	0	60.8696	60.8696	30.4348	21.7391	73.913	0	30.4348	4.34783	69.5652	56.5217
8	7	47.3385	3.4213	0.104308	41.744	1.5229	4.31835	29.6026	0.39637	64.6709	89.5588	0.751017	51.9871	99.6975	0	34.0565	2.35736	88.2967	72.2124
8	21	4.95873	21.4517	0.323625	5.31669	9.66251	9.75497	8.27554	0.138696	59.2233	88.7656	2.91262	14.3782	51.2252	0.0462321	51.6412	0.970874	74.7573	28.9875
8	90	0.823129	33.6066	0.819672	16.3934	9.83607	10.2459	11.4754	0.409836	75	65.1639	14.3443	18.8525	70.082	0	50	1.22951	52.8689	59.0164
9	7	9.40468	5.48542	0.043535	4.57118	5.8337	13.2347	7.27035	0.043535	60.4266	69.4384	6.87854	16.6739	56.2473	0.043535	41.8807	0.827166	63.8224	38.1367
9	18	10.6546	4.5739	0.240732	19.9326	9.14781	5.77756	12.0847	0.144439	47.376	78.3823	7.46269	23.4473	82.1377	0	28.5026	1.974	80.2118	39.48
9	108	2.81417	12.069	22.4138	13.7931	0	13.7931	12.069	32.7586	27.5862	37.931	17.2414	13.7931	51.7241	31.0345	50	24.1379	36.2069	37.931
10	9	17.2761	0.910332	0.0455166	37.8698	1.3655	4.41511	19.2535	0.13655	67.0005	89.9408	3.41375	30.9968	98.2249	0	11.9709	3.0041	85.5712	65.726
10	27	1.31154	16.1538	0.769231	14.6154	8.46154	12.3077	10.7692	0.769231	53.0769	63.0769	11.5385	13.8462	57.6923	0	22.3077	0.769231	62.3077	44.6154
10	92	4.50599	7.31707	0	11.9512	2.92683	13.4146	9.26829	0.487805	74.6341	60.4878	9.26829	9.26829	47.3171	0	26.5854	1.46341	45.3659	56.8293
11	6	47.1615	0.603576	0.102494	43.913	1.29826	3.65562	25.4071	1.17299	75.857	91.0033	2.08405	39.7563	98.9637	0.0227764	13.199	3.30259	88.2132	68.7052
11	21	11.65	3.56442	0	4.34925	1.30804	10.5298	10.2681	0.228908	57.7829	83.1589	3.89143	11.053	59.189	0	32.5703	0.981033	72.3022	22.8908
11	98	1.66337	18.8525	0	15.5738	4.5082	22.9508	6.14754	0	65.5738	56.1475	18.4426	14.7541	61.0656	0	30.7377	2.86885	44.6721	45.4918
12	11	2.16963	15.1515	0	0	0	9.09091	12.1212	0	63.6364	63.6364	21.2121	30.303	42.4242	0	24.2424	9.09091	72.7273	33.3333
12	21	1.50402	13.9535	0	4.65116	0	9.30233	2.32558	4.65116	48.8372	51.1628	11.6279	16.2791	60.4651	0	30.2326	2.32558	53.4884	32.5581
12	90	1.82055	7.14286	0	0	7.14286	7.14286	0	0	78.5714	35.7143	14.2857	14.2857	64.2857	0	50	7.14286	42.8571	64.2857
13	5	23.8913	5.81297	0.28082	13.1705	3.17327	9.15473	21.904	0.393148	51.4181	73.631	3.34176	84.4987	96.6582	0.168492	9.60404	6.65543	90.396	59.4496
13	26	3.53357	17.7778	0	10	2.22222	18.8889	1.11111	2.22222	45.5556	50	11.1111	20	62.2222	0	21.1111	2.22222	61.1111	33.3333
13	96	2.25592	19.6721	0	21.3115	0	19.6721	3.27869	0	40.9836	42.623	14.7541	36.0656	78.6885	0	24.5902	1.63934	52.459	32.7869
14	8	11.3445	5.67901	0.740741	1.7284	2.46914	5.4321	7.90123	0	46.4198	60.2469	4.19753	60.4938	91.1111	0	24.1975	4.19753	80	32.3457
14	21	9.0393	5.31401	0.483092	1.93237	0.483092	4.83092	0.483092	0	65.7005	51.6908	7.24638	12.5604	63.285	0	20.7729	0.966184	65.2174	50.7246
14	83	1.63292	16	0	16	4	16	12	0	44	28	12	20	60	0	20	4	40	32
15	19	1.69438	19.4444	2.77778	4.62963	8.33333	17.5926	3.7037	0.925926	64.3519	39.8148	24.537	13.4259	53.2407	0	29.6296	0.925926	61.1111	44.9074
15	90	1.46183	11.1111	3.7037	7.40741	7.40741	7.40741	3.7037	0	77.7778	55.5556	29.6296	14.8148	51.8519	0	29.6296	3.7037	55.5556	51.8519
16	16	1.25357	26.3158	0	10.5263	1.75439	14.0351	3.50877	3.50877	43.8596	29.8246	21.0526	33.3333	59.6491	0	24.5614	3.50877	61.4035	15.7895
16	87	0.802568	45.7143	0	20	0	28.5714	0	0	34.2857	20	20	60	68.5714	0	20	0	54.2857	17.1429
17	8	6.23649	20.3782	0.420168	1.36555	5.98739	8.08824	1.57563	0	71.1134	58.7185	10.5042	11.0294	62.605	0	20.9034	1.47059	64.3908	47.6891
18	5	14.6816	1.98675	1.65563	12.5828	0.993377	7.94702	20.8609	1.3245	40.3974	63.9073	5.62914	75.8278	95.0331	0	9.60265	6.95364	91.0596	53.6424
18	20	6.84488	19.912	0.880088	1.32013	6.05061	7.37074	2.64026	0.330033	77.0077	68.5369	8.25083	11.0011	60.8361	0.220022	19.582	1.9802	69.4169	47.9648
18	94	2.457	8	0	0	4	12	6	0	58	56	16	10	60	0	24	2	64	40
19	5	4.05167	11.5942	1.44928	5.7971	5.7971	15.942	13.0435	0	69.5652	40.5797	21.7391	31.8841	50.7246	0	14.4928	4.34783	56.5217	33.3333
20	12	9.3794	3.71025	0.176678	3.71025	1.41343	2.73852	2.56184	0.265018	39.3993	61.2191	1.94346	5.65371	62.3675	0.176678	19.523	0.883392	43.3746	17.0495
20	24	2.83707	8.89423	0.480769	3.125	3.60577	5.04808	1.44231	1.20192	38.9423	74.5192	3.125	3.36538	23.7981	0	20.4327	1.44231	50	12.9808
20	180	1.47193	7.75194	0.775194	3.87597	0	5.42636	1.55039	0	36.4341	72.093	3.87597	0.775194	41.0853	0	20.155	0.775194	41.0853	19.3798
21	9	5.32151	9.72222	0	9.02778	0.694444	9.72222	5.55556	0	59.7222	74.3056	6.94444	10.4167	62.5	0	13.1944	0	67.3611	30.5556
21	21	2.30964	9.375	0	9.375	1.5625	15.625	4.6875	0	54.6875	50	10.9375	7.8125	51.5625	0	15.625	0	35.9375	21.875
21	90	1.56522	35.8025	0	19.7531	4.93827	18.5185	3.7037	0	37.037	32.0988	13.5802	22.2222	75.3086	0	8.64198	0	29.6296	37.037
22	8	18.7556	2.49703	0.237812	36.9798	2.25922	3.21046	21.0464	0.356718	64.4471	53.5077	2.37812	61.5933	93.5791	0.118906	3.21046	5.46968	70.868	67.7765
22	27	6.72084	7.58197	0.204918	2.66393	0.614754	3.27869	2.04918	0	50.6148	43.4426	4.30328	8.19672	52.459	0.204918	7.37705	1.02459	31.1475	26.0246
22	189	0.952986	0	0	0	0	6.66667	0	0	46.6667	20	13.3333	6.66667	53.3333	0	13.3333	0	20	6.66667
23	8	16.3238	2.84553	0.406504	27.2358	3.25203	6.91057	34.1463	0.406504	56.5041	39.4309	2.84553	72.7642	91.0569	0.406504	32.1138	2.43902	65.8537	59.7561
23	22	19.9829	4.8433	0.2849	1.56695	8.54701	1.9943	1.56695	0.14245	60.2564	47.4359	2.42165	7.83476	71.6524	0	22.6496	1.85185	34.9003	28.3476
23	87	3.13761	5.71429	0	8.57143	0	11.4286	1.42857	0	62.8571	38.5714	7.14286	12.8571	38.5714	0	15.7143	0	31.4286	22.8571
24	7	10.4855	5.43478	0.869565	11.3043	3.91304	2.17391	12.8261	0.434783	24.3478	56.5217	2.82609	37.1739	94.3478	0	21.9565	1.95652	60.2174	37.8261
24	15	5.88737	10.628	0	7.72947	2.41546	6.28019	6.76329	0	18.8406	45.4106	4.34783	24.1546	77.2947	0	25.6039	0.966184	35.7488	29.4686
24	104	2.81778	17.7778	2.22222	11.1111	2.22222	4.44444	24.4444	2.22222	24.4444	11.1111	15.5556	31.1111	80	0	44.4444	0	15.5556	48.8889
25	12	5.97899	3.15315	0.900901	4.5045	1.35135	6.75676	5.85586	0	49.5495	35.1351	9.45946	30.6306	82.8829	0	25.2252	0	44.5946	39.6396
25	21	2.82764	11.3043	0.434783	3.91304	3.04348	5.21739	1.73913	0	43.913	50.8696	11.7391	6.95652	43.4783	0	28.6957	1.30435	36.9565	29.5652
25	97	1.96672	5.76923	0	1.92308	0.961538	4.80769	0.961538	0.961538	60.5769	45.1923	16.3462	11.5385	48.0769	0	21.1538	1.92308	36.5385	28.8462
26	0	1.88901	26.3975	1.24224	14.2857	4.03727	3.41615	4.65839	0	77.0186	50	23.6025	22.0497	70.4969	0	28.2609	0.621118	52.795	56.8323
27	0	1.85465	29.8399	0.582242	22.2707	7.42358	7.56914	16.7394	0	73.3624	54.5852	18.9229	31.8777	81.9505	0	21.8341	1.89229	47.8894	68.559
28	0	3.44698	22.0293	0.61287	6.09465	3.74532	17.1263	1.87266	0.442629	76.4045	82.5332	8.1716	3.77937	32.4821	0.0680967	17.603	0.476677	74.7361	59.891
29	0	1.23548	28.125	0.5	12	8	8.375	3.375	0.25	75.75	76.5	13.75	9.875	67.875	0.125	30.5	0.5	67.25	45.125
30	0	0.980802	29.845	4.65116	4.65116	1.16279	31.0078	1.16279	1.16279	62.7907	37.5969	21.7054	11.2403	43.0233	0.387597	20.5426	1.16279	54.6512	37.2093
31	0	0.919319	16.4179	1.49254	1.49254	0	19.403	0	0	70.1493	53.7313	16.4179	7.46269	34.3284	0	14.9254	4.47761	67.1642	32.8358
32	0	1.74216	20	0	0	0	0	0	0	100	40	0	0	40	0	0	0	0	0
33	0	1.36271	33.3333	11.6667	8.33333	3.33333	6.66667	1.66667	0	61.6667	28.3333	16.6667	6.66667	60	0	25	3.33333	11.6667	26.6667

## Sheet: G.gated_ASC_ABC_features
participant	days_since_index_visit	ABC...Percent.of.nonN.B.cells	ASC...Percent.of.nonN.B.cells	BDCA1.pos...Percent.of.ABC	CD21.pos...Percent.of.ABC	CD24.pos...Percent.of.ABC	CD38.pos...Percent.of.ABC	CD40.pos...Percent.of.ABC	CD69.pos...Percent.of.ABC	CD86.pos...Percent.of.ABC	FCRL5.pos...Percent.of.ABC	Ki67.pos...Percent.of.ABC	BDCA1.pos...Percent.of.ASC	CD21.pos...Percent.of.ASC	CD24.pos...Percent.of.ASC	CD38.pos...Percent.of.ASC	CD40.pos...Percent.of.ASC	CD69.pos...Percent.of.ASC	CD86.pos...Percent.of.ASC	FCRL5.pos...Percent.of.ASC	Ki67.pos...Percent.of.ASC	PD.1.pos...Percent.of.ABC	Tbet.pos...Percent.of.ABC	PD.1.pos...Percent.of.ASC	Tbet.pos...Percent.of.ASC
1	10	6.1499	0.363015	86.1111	57.9861	11.8056	1.73611	52.0833	43.0556	11.4583	19.7917	23.6111	23.5294	35.2941	5.88235	70.5882	0	11.7647	58.8235	47.0588	70.5882	9.89399	38.8693	6.66667	6.66667
1	23	6.809	1.41373	83.8983	67.7966	11.0169	5.9322	52.1186	34.322	5.08475	20.7627	38.9831	8.16327	32.6531	0	95.9184	8.16327	10.2041	71.4286	69.3878	97.9592	3.43348	26.1803	0	6.38298
1	89	7.55697	1.78829	83.5878	69.8473	12.2137	8.39695	57.2519	28.626	6.87023	19.084	35.4962	9.67742	37.0968	1.6129	95.1613	11.2903	20.9677	56.4516	40.3226	85.4839	3.52941	23.5294	0	10.1695
2	9	9.84252	3.85827	67.2	74.4	8.8	8.8	81.6	16	5.6	27.2	54.4	6.12245	26.5306	0	73.4694	42.8571	6.12245	53.0612	51.0204	93.8776	4.46429	4.46429	0	5
2	89	3.18302	0	66.6667	91.6667	8.33333	0	66.6667	8.33333	0	8.33333	16.6667	NA	NA	NA	NA	NA	NA	NA	NA	NA	9.09091	0	NA	NA
3	8	6.05296	1.86003	76.5625	55.2083	13.5417	6.77083	68.75	16.1458	1.5625	24.4792	60.4167	1.69492	27.1186	10.1695	94.9153	13.5593	10.1695	49.1525	86.4407	94.9153	1.63043	42.9348	0	21.0526
3	21	0.823045	0	50	0	0	0	50	0	0	100	100	NA	NA	NA	NA	NA	NA	NA	NA	NA	0	0	NA	NA
3	104	6.19658	1.31258	78.8177	77.8325	15.7635	13.3005	71.1823	17.9803	8.12808	25.8621	49.2611	4.65116	44.186	2.32558	90.6977	10.4651	16.2791	59.3023	74.4186	97.6744	2.74314	17.9551	0	8.33333
4	10	9.35893	1.26843	67.7656	71.0623	10.989	10.2564	56.7766	18.315	4.3956	19.4139	54.5788	8.10811	21.6216	10.8108	81.0811	21.6216	8.10811	43.2432	51.3514	89.1892	3.84615	18.4615	5.55556	11.1111
4	19	3.19699	2.39774	63.2353	51.4706	8.82353	27.9412	63.2353	22.0588	14.7059	32.3529	75	3.92157	23.5294	3.92157	96.0784	7.84314	5.88235	56.8627	72.549	100	12.9032	17.7419	2.04082	14.2857
4	89	6.55589	2.99094	64.0553	71.4286	13.3641	7.8341	68.6636	22.5806	7.8341	14.7465	44.7005	5.05051	15.1515	3.0303	88.8889	22.2222	6.06061	43.4343	63.6364	93.9394	6.2201	16.2679	1.0989	20.8791
5	8	9.74729	4.48685	87.8307	79.8942	9.52381	35.4497	80.9524	25.3968	9.52381	25.9259	57.1429	8.04598	9.1954	1.14943	98.8506	13.7931	34.4828	55.1724	47.1264	94.2529	4.27807	6.95187	2.35294	24.7059
6	9	10.4953	3.06604	80.8989	48.3146	7.30337	7.86517	81.4607	18.5393	5.61798	24.1573	47.191	9.61538	44.2308	1.92308	80.7692	32.6923	9.61538	75	75	90.3846	2.31214	34.6821	2.12766	19.1489
6	22	8.43126	1.79201	71.0801	68.6411	5.22648	6.96864	83.6237	13.5889	8.36237	18.8153	40.0697	29.5082	22.9508	8.19672	59.0164	16.3934	14.7541	70.4918	44.2623	78.6885	1.10294	11.3971	13.7255	5.88235
6	100	10.405	1.55763	71.8563	80.2395	10.7784	5.98802	77.8443	19.1617	2.99401	11.3772	26.3473	20	44	4	52	24	4	56	52	64	2.02703	5.40541	5.26316	5.26316
7	10	10.796	9.4236	83.8983	55.0847	11.8644	3.38983	66.9492	18.6441	7.62712	21.1864	44.0678	4.85437	33.9806	0.970874	78.6408	20.3883	9.70874	50.4854	37.8641	75.7282	1.73913	30.4348	1.96078	14.7059
7	26	12.2899	4.62185	76.9231	70.9402	16.2393	2.5641	67.5214	25.641	5.98291	19.6581	26.4957	6.81818	38.6364	0	72.7273	31.8182	6.81818	61.3636	18.1818	77.2727	1.7094	16.2393	2.38095	7.14286
7	90	9.4703	5.85875	74.5763	77.1186	16.1017	2.54237	70.339	11.8644	5.08475	19.4915	34.7458	6.84932	39.726	1.36986	79.4521	20.5479	5.47945	67.1233	42.4658	80.8219	0.854701	15.3846	2.77778	5.55556
8	7	23.036	14.1589	93.2563	56.6474	9.82659	14.2582	77.842	14.8362	5.78035	45.6647	80.7322	2.50784	22.5705	1.25392	98.7461	4.07524	9.71787	83.0721	86.5204	98.7461	0.386847	63.2495	1.26183	41.9558
8	21	12.6446	0.44484	85.4881	81.5303	25.6816	3.07828	77.5726	23.3069	4.66139	10.2902	19.5251	10	55	0	82.5	15	32.5	87.5	62.5	90	0.265018	23.6749	8.33333	19.4444
8	90	9.6106	0.8285	80.1724	86.3506	19.5402	5.60345	71.2644	19.1092	5.02874	10.3448	27.8736	15	53.3333	0	85	15	25	76.6667	51.6667	88.3333	0.291545	12.3907	10.5263	21.0526
9	7	6.48325	0.926178	79.8319	76.0504	15.1261	6.30252	76.8908	10.5042	6.72269	25.2101	48.3193	17.6471	20.5882	0	82.3529	20.5882	8.82353	73.5294	41.1765	82.3529	1.68776	22.3629	9.67742	16.129
9	18	10.1373	1.8697	87.8963	77.5216	14.6974	10.3746	76.9452	17.2911	4.61095	31.4121	56.196	17.1875	10.9375	9.375	81.25	7.8125	14.0625	67.1875	51.5625	87.5	0.57971	19.4203	12.9032	17.7419
9	108	2.46154	3.84615	62.5	62.5	25	6.25	62.5	12.5	12.5	12.5	37.5	12	16	0	84	4	8	52	64	88	0	21.4286	8	12
10	9	10.0992	1.92644	79.3064	70.5202	12.8324	6.12717	57.5723	11.2139	5.20231	22.0809	45.4335	4.84848	30.303	1.21212	80	10.9091	13.3333	65.4545	47.8788	77.5758	1.64319	28.4038	2.5974	23.3766
10	27	12.418	1.11635	68.6747	86.1909	14.3652	3.79981	53.2901	12.6043	4.17053	13.4384	22.7989	16.4948	38.1443	2.06186	57.732	15.4639	11.3402	57.732	39.1753	58.7629	3.73921	11.4094	10.4651	13.9535
10	92	10.8353	2.83294	76.5499	77.628	16.1725	5.92992	42.5876	9.16442	4.31267	15.0943	32.8841	9.27835	47.4227	1.03093	70.1031	11.3402	3.09278	63.9175	47.4227	74.2268	1.9337	12.4309	3.40909	9.09091
11	6	14.7826	9.78818	76.7722	63.9517	5.42986	17.1946	80.2413	11.7647	9.35143	36.8024	58.2202	3.87244	16.1731	0.683371	93.6219	6.83371	2.96128	51.4806	79.4989	97.0387	1.08696	31.3665	0.700935	27.8037
11	21	12.5646	2.28172	63.9225	76.2712	10.1695	6.2954	72.6392	7.99031	5.81114	13.5593	39.7094	12	38.6667	4	81.3333	5.33333	6.66667	66.6667	57.3333	88	0.763359	17.8117	4.16667	12.5
11	98	12.5637	1.83362	65.4054	83.7838	5.94595	4.59459	71.0811	7.02703	7.83784	14.0541	42.1622	0	42.5926	3.7037	72.2222	18.5185	5.55556	57.4074	50	87.037	0.835655	10.585	0	10.2041
12	11	5.38793	1.2931	72	80	4	32	84	0	8	28	44	16.6667	33.3333	0	100	16.6667	16.6667	33.3333	16.6667	100	4.7619	28.5714	0	0
12	21	6.85279	1.01523	55.5556	90.1235	12.3457	18.5185	76.5432	8.64198	3.7037	7.40741	24.6914	16.6667	66.6667	0	66.6667	33.3333	8.33333	25	16.6667	75	0	22.8571	0	0
12	90	5.21542	0.680272	47.8261	78.2609	13.0435	26.087	82.6087	8.69565	4.34783	21.7391	47.8261	33.3333	33.3333	0	66.6667	0	0	33.3333	33.3333	100	0	31.5789	0	0
13	5	2.40107	35.1267	75.9259	68.5185	9.25926	53.7037	85.1852	25.9259	18.5185	48.1481	79.6296	3.03797	19.1139	1.26582	88.481	8.35443	3.5443	48.2278	65.0633	98.9873	0	55.102	0	27.665
13	26	1.63934	1.75644	71.4286	64.2857	21.4286	35.7143	78.5714	0	0	28.5714	64.2857	0	53.3333	0	66.6667	20	6.66667	26.6667	26.6667	66.6667	9.09091	45.4545	0	0
13	96	0	3.43511	NA	NA	NA	NA	NA	NA	NA	NA	NA	11.1111	22.2222	0	77.7778	11.1111	0	55.5556	22.2222	88.8889	NA	NA	0	0
14	8	2.58768	0.834046	76.0331	76.0331	11.5702	19.8347	76.0331	21.4876	4.95868	17.3554	60.3306	5.12821	28.2051	0	92.3077	28.2051	15.3846	48.7179	20.5128	64.1026	0	32.4561	0	15.3846
14	21	0.824499	3.53357	57.1429	28.5714	14.2857	28.5714	100	0	0	14.2857	57.1429	3.33333	30	0	96.6667	16.6667	0	56.6667	20	96.6667	0	14.2857	0	6.89655
14	83	1.86953	1.23309	59.5745	74.4681	2.12766	27.6596	63.8298	27.6596	4.25532	21.2766	59.5745	19.3548	51.6129	0	90.3226	22.5806	3.22581	29.0323	25.8065	67.7419	0	4.65116	0	3.7037
15	19	3.41098	1.16473	71.9512	79.2683	3.65854	25.6098	61.5854	5.4878	12.1951	22.561	71.3415	5.35714	55.3571	0	89.2857	23.2143	7.14286	50	44.6429	73.2143	0.662252	23.8411	0	9.61538
15	90	2.56757	2.43243	63.1579	73.6842	5.26316	31.5789	52.6316	5.26316	0	21.0526	78.9474	11.1111	44.4444	0	83.3333	27.7778	5.55556	50	38.8889	83.3333	0	11.7647	0	13.3333
16	16	3.69004	0.922509	60	65	15	30	65	0	10	15	55	0	40	0	80	0	0	60	20	80	0	25	0	0
16	87	1.44068	0.451977	60.7843	72.549	7.84314	19.6078	62.7451	5.88235	3.92157	11.7647	64.7059	0	37.5	0	75	6.25	0	43.75	37.5	68.75	0	13.0435	0	7.14286
17	8	3.7096	1.15083	78.8779	74.9175	14.5215	16.8317	71.2871	7.92079	6.93069	16.8317	50.165	7.44681	46.8085	0	87.234	12.766	7.44681	43.617	41.4894	85.1064	0	24.1993	0	12.7907
18	5	1.40562	26.2048	64.2857	67.8571	3.57143	42.8571	60.7143	3.57143	21.4286	39.2857	89.2857	1.341	27.0115	0.383142	84.0996	2.87356	2.49042	56.3218	66.4751	98.4674	0	20	0.192678	23.8921
18	20	5.59887	1.50248	88.3544	82.5316	21.2658	21.0127	81.0127	16.2025	6.58228	13.4177	43.2911	19.8113	50.9434	0.943396	84.9057	19.8113	8.49057	48.1132	44.3396	87.7358	0.542005	21.9512	0	6.74157
18	94	3.82679	1.51057	76.3158	65.7895	10.5263	18.4211	60.5263	2.63158	13.1579	18.4211	57.8947	33.3333	40	0	80	6.66667	0	46.6667	46.6667	93.3333	0	26.4706	0	0
19	5	0.884956	3.76106	62.5	75	0	12.5	75	12.5	50	37.5	87.5	0	20.5882	2.94118	88.2353	2.94118	11.7647	52.9412	32.3529	94.1176	16.6667	16.6667	0	5.88235
20	12	25.0581	4.01163	71.9258	82.5986	7.19258	3.48028	77.2622	8.12065	4.87239	10.6729	26.2181	2.89855	40.5797	1.44928	79.7101	15.942	7.24638	66.6667	55.0725	81.1594	0.484262	14.2857	1.5625	12.5
20	24	29.2778	10.3166	82.503	77.0352	9.47752	3.28068	76.9137	16.6464	6.07533	15.6744	36.695	2.06897	46.2069	1.72414	90	21.7241	12.4138	79.6552	60	87.931	0.986436	19.4821	0.355872	9.25267
20	180	13.055	5.074	70.0405	82.996	5.66802	9.31174	63.1579	9.7166	6.47773	12.9555	33.6032	2.08333	32.2917	4.16667	93.75	22.9167	9.375	61.4583	58.3333	82.2917	0.854701	5.12821	0	7.52688
21	9	16.2287	1.85471	90.4762	70.4762	9.52381	9.52381	79.0476	15.2381	6.66667	16.1905	26.6667	8.33333	16.6667	16.6667	91.6667	8.33333	8.33333	41.6667	33.3333	83.3333	3.84615	19.2308	9.09091	9.09091
21	21	5.06536	1.14379	90.3226	80.6452	9.67742	6.45161	67.7419	12.9032	6.45161	6.45161	22.5806	14.2857	42.8571	0	57.1429	14.2857	14.2857	71.4286	42.8571	100	3.22581	0	14.2857	0
21	90	10.3887	1.6756	80.6452	85.8065	4.51613	7.09677	79.3548	12.2581	3.22581	9.67742	25.8065	12	40	0	72	24	20	56	44	92	0	6.49351	4.34783	8.69565
22	8	11.3269	9.45703	82.5397	85.7143	9.52381	16.5079	82.8571	11.4286	5.39683	21.2698	41.5873	9.5057	13.308	1.52091	97.3384	9.88593	16.3498	68.4411	31.9392	96.1977	2.31023	15.5116	1.9305	7.72201
22	27	15.2651	1.37112	86.976	72.4551	18.7126	3.74251	73.6527	9.13174	2.69461	15.2695	22.4551	25	33.3333	3.33333	81.6667	23.3333	10	61.6667	25	81.6667	0.609756	32.0122	7.69231	1.92308
22	189	7.71277	0.99734	81.0345	86.2069	20.6897	1.72414	72.4138	6.03448	1.72414	5.17241	26.7241	13.3333	13.3333	0	73.3333	6.66667	6.66667	60	0	86.6667	2.7027	8.10811	0	0
23	8	19.9472	20.6077	77.4834	89.404	12.5828	7.94702	87.4172	22.5166	12.5828	12.5828	32.4503	2.5641	20.5128	4.48718	97.4359	16.6667	10.2564	80.1282	88.4615	98.0769	2.75862	8.27586	1.93548	29.0323
23	22	26.6821	2.39753	77.3913	76.2319	11.5942	3.18841	81.4493	16.8116	4.34783	10.1449	14.2029	6.45161	45.1613	0	80.6452	25.8065	22.5806	67.7419	41.9355	77.4194	2.08333	30.9524	0	17.8571
23	87	21.0113	3.57454	67.6349	86.722	7.88382	5.80913	78.0083	15.7676	4.97925	10.3734	28.2158	2.43902	31.7073	4.87805	85.3659	21.9512	0	68.2927	65.8537	85.3659	1.70213	6.80851	5.12821	7.69231
24	7	1.13003	5.4644	83.5616	46.5753	4.10959	34.2466	69.863	28.7671	30.137	72.6027	95.8904	0.283286	15.0142	3.68272	98.3003	6.51558	9.63173	86.9688	98.3003	100	2.89855	50.7246	0	40.3409
24	15	0.57508	0.255591	66.6667	55.5556	0	11.1111	61.1111	22.2222	22.2222	61.1111	83.3333	0	25	0	62.5	0	0	87.5	100	100	0	0	0	12.5
24	104	2.55319	1.17021	87.5	68.75	14.5833	14.5833	64.5833	16.6667	14.5833	37.5	62.5	0	27.2727	0	86.3636	0	4.54545	86.3636	68.1818	95.4545	0	6.38298	0	4.7619
25	12	8.02512	1.60502	93.913	81.7391	14.7826	19.1304	77.3913	43.4783	8.69565	18.2609	40	21.7391	34.7826	4.34783	91.3043	8.69565	21.7391	60.8696	26.087	73.913	6.95652	30.4348	9.09091	9.09091
25	21	11.3719	3.57794	95.1904	79.9599	11.8236	10.4208	69.1383	22.6453	6.61323	21.2425	42.0842	2.54777	46.4968	1.27389	93.6306	7.64331	22.293	71.3376	61.7834	90.4459	4.0568	37.5254	0.653595	15.0327
25	97	10.614	1.60444	93.314	81.1047	8.72093	15.6977	68.314	19.7674	6.68605	20.6395	46.8023	5.76923	38.4615	1.92308	90.3846	11.5385	13.4615	63.4615	55.7692	84.6154	3.79009	24.4898	2.04082	8.16327
26	0	2.84038	0.771843	86.9565	71.1957	14.6739	8.69565	57.0652	11.9565	2.71739	15.7609	32.0652	6	26	6	96	16	6	54	62	94	6.01093	11.4754	10.6383	8.51064
27	0	17.0321	2.36243	82.9734	88.1229	22.2591	10.9635	59.0532	16.7774	10.0498	16.5282	33.804	2.39521	38.9222	2.99401	93.4132	5.38922	14.3713	77.8443	59.2814	97.006	2.51467	9.30427	1.86335	9.31677
28	0	6.01334	1.4126	76.509	81.0767	10.6036	7.17781	76.509	4.5677	9.95106	14.3556	39.9674	6.94444	22.2222	5.55556	86.1111	25	9.72222	78.4722	70.1389	88.8889	2.67112	7.34558	5.67376	16.3121
29	0	9.46622	1.79316	78.8546	79.7357	8.81057	7.04846	79.7357	10.5727	10.5727	18.9427	40.9692	18.6047	30.2326	11.6279	58.1395	18.6047	6.97674	65.1163	39.5349	76.7442	1.8018	9.45946	11.6279	16.2791
30	0	2.15722	0.731261	61.0169	83.0508	6.77966	22.8814	70.339	1.69492	13.5593	18.6441	52.5424	12.5	40	0	80	12.5	2.5	47.5	52.5	82.5	6.42202	13.7615	2.7027	2.7027
31	0	1.04265	0.189573	36.3636	81.8182	0	18.1818	63.6364	0	0	0	54.5455	50	100	0	50	50	0	50	0	50	0	9.09091	0	0
32	0	5.23952	0.748503	74.2857	80	11.4286	5.71429	68.5714	2.85714	2.85714	8.57143	17.1429	0	20	0	80	20	0	60	40	80	2.94118	8.82353	0	0
33	0	9.93564	3.01689	85.0202	79.5547	8.09717	15.9919	50	5.66802	15.9919	29.5547	58.2996	4	33.3333	0	94.6667	2.66667	10.6667	70	70.6667	92.6667	1.45228	11.4108	0	4.25532

## Sheet: H. Module_Features
Feature_Number	Module 1	Module 2	Module 3	Module 4	Module 5
1	cDCs_CD11b	non_naive_CD4	TFH_CD25	cDCs_PD_1	non_naive_gdT_cells_CCR7
2	Th17_CD38	non_naive_CD4_Tctl	Transitional_B_cells_CD21	Classical_monocytes_PD_1	Tctl_CD27
3	Tctl_Helios	CD4_TCM	DN_B_cells_CD21	Naive_B_cells_BDCA1	Th1_CD27
4	Th1_Helios	Plasmablast_CD38	DN_B_cells_CD24	DN_B_cells_PD_1	cDCs_Tbet
5	non_naive_Vd2p_PD_L1	DN_B_cells_CD40	CD8_TEM	Naive_B_cells_PD_1	Tctl_CCR7
6	Th2_Helios	NK_cells_CD27	Tregs_Helios	pDCs_PD_1	Th1_CCR7
7	non_naive_Vd2p_CD27	CD8	Mem_B_cell_IgDnegIgMneg	Naive_B_cells_FCRL5	non_naive_CD8_PD_L1
8	non_naive_Vd2p_Helios	Mem_B_cell_IgDposIgMpos_CD71	Plasmablast_CD21	Classical_monocytes_BDCA1	non_naive_CD8_ICOS
9	non_naive_CD8_CD127	cDCs_HLADR	Mem_B_cell_IgDnegIgMpos	NC_monocytes_BDCA1	Plasmablast_Tbet
10	non_naive_Vd2p_CD127	Mem_B_cell_IgDnegIgMpos_BDCA1	Mem_B_cell_IgDposIgMpos_BDCA1	CD56bright_NK_cells_PD_1	NC_monocytes_CD40
11	Th1_CD127	CD56bright_NK_cells_HLADR	DN_B_cells_BDCA1	cDCs_BDCA1pos	Mem_B_cell_IgDposIgMpos_CD38
12	CD4_Tregs	NK_cells_Eomes	Mem_B_cell_IgDposIgMpos	cDCs_CD86	Transitional_B_cells_CD40
13	NK_cells	NK_cells_Tigit	Tctl_GzB	Classical_monocytes_CD4	non_naive_CD8_CD27
14	non_naive_Vd2p_CD25	CD56bright_NK_cells_Tigit	Th1_GzB	Mem_B_cell_IgDnegIgMneg_BDCA1	non_naive_CD8_CD38
15	Classical_monocytes_CX3CR1	non_naive_CD8_Tbet	non_naive_gdT_cells	Classical_monocytes_CD86	Plasmablast
16	NC_monocytes_CX3CR1	non_naive_Vd2p_Tbet	non_naive_gdT_cells_Tigit	Transitional_B_cells_Ki67	Mem_B_cell_IgDnegIgMpos_CD86
17	CD4_TEMRA	non_naive_Vd2p_GzB	non_naive_gdT_cells_GzB	Plasmablast_CD86	Plasmablast_Ki67
18	Tregs_CCR6	TFH_CD127	non_naive_gdT_cells_Tbet	NC_monocytes_FCRL5	Plasmablast_FCRL5
19	CD56bright_NK_cells_CD16	Transitional_B_cells_PD_1	Th17_HLADR	NC_monocytes_Ki67	non_naive_CD8_CTLA4
20	Mem_B_cell_IgDnegIgMneg_CD24	Tregs_CCR7	CD8_TEMRA	NC_monocytes_Tbet	non_naive_CD8_CD71
21	Mem_B_cell_IgDposIgMpos_CD24	Basophils_CD71	non_naive_gdT_cells_Eomes	Classical_monocytes_FCRL5	non_naive_CD8_FCRL5
22	Th1_CX3CR1	Plasmablast_CD71	NK_cells_CD127	Mem_B_cell_IgDnegIgMneg_Ki67	CD4
23	Th2_Tigit	Th17_CD127	Mem_B_cell_IgDnegIgMpos_CD24	Th2_CCR7	non_naive_gdT_cells_CCR6
24	Mem_B_cell_IgDposIgMpos_Tbet	Th2_CD127	Naive_B_cells_Tbet	Tregs_CTLA4	non_naive_CD8_CD25
25	non_naive_Vd2p_PD_1	Th2_CD25	Classical_monocytes	Th2_PD_1	CD8_TCM
26	CD4_TEM	Vd2	NC_monocytes	Transitional_B_cells_BDCA1	non_naive_CD8_CCR7
27	Tregs_CCR4		cDCs	CD56bright_NK_cells_Eomes	NC_monocytes_CD86
28	CD4_TTM		Tctl_CD127	Plasmablast_BDCA1	NC_monocytes_CD4
29	non_naive_CD4_Th2		gdTCRpVD2n	non_naive_Vd2p	Naive_B_cells_CD40
30	non_naive_Vd2p_Eomes		non_naive_gdT_cells_Helios	Mem_B_cell_IgDnegIgMpos_CD71	Mem_B_cell_IgDposIgMpos_CD40
31	non_naive_CD8		non_naive_CD8_Helios	ABC	Mem_B_cell_IgDnegIgMneg_CD86
32	Tregs_Tigit		pDCs	Mem_B_cell_IgDnegIgMneg_CD71	non_naive_CD4_CD71
33	CD56bright_NK_cells_CD127			Naive_B_cells_CD71	non_naive_CD4_FCRL5
34	Th17_CCR7			cDCs_Ki67	Th1_Ki67
35	Th2_Ki67			Classical_monocytes_Ki67	Mem_B_cell_IgDnegIgMpos_FCRL5
36	CD56bright_NK_cells			pDCs_Ki67	non_naive_Vd2p_CX3CR1
37	non_naive_CD8_PD_1			Classical_monocytes_Tbet	Mem_B_cell_IgDnegIgMpos_CD38
38	CD8_TTM			Naive_B_cells_Ki67	NK_cells_CD38
39	Mem_B_cell_IgDnegIgMneg_Tbet			CD56bright_NK_cells_CD71	Th1_PD_L1
40	Mem_B_cell_IgDposIgMpos_CD86			cDCs_CD71	Th2_PD_L1
41	Basophils			DN_B_cells_CD71	Classical_monocytes_CD71
42	non_naive_CD8_Eomes			pDCs_CD71	NC_monocytes_CD71
43	non_naive_CD8_GzB			Classical_monocytes_CD69	CD56bright_NK_cells_Ki67
44	NK_cells_GzB			cDCs_CD69	NK_cells_FCRL5
45	non_naive_CD4_Th1			Basophils_Ki67	NK_cells_Ki67
46	Tctl_CX3CR1			NC_monocytes_CD69	Mem_B_cell_IgDnegIgMpos_CD40
47	Tregs_CD127			Tctl_CD25	CD56bright_NK_cells_FCRL5
48				Th1_CD25	DN_B_cells_FCRL5
49				non_naive_gdT_cells_PD_1	Mem_B_cell_IgDnegIgMneg_CD40
50				Th17_CD27	NK_cells_CD71
51				Transitional_B_cells_Tbet	Tctl_HLADR
52				CD4_TN	Th1_HLADR
53				Naive_B_cells_CD24	Tctl_PD_L1
54				non_naive_gdT_cells_CD69	Th1_ICOS
55				Plasmablast_CD40	Tctl_ICOS
56				Plasmablast_CD69	Tregs_CD38
57				CD8_TN	Mem_B_cell_IgDnegIgMneg_CD38
58				Mem_B_cell_IgDnegIgMneg_CD21	non_naive_gdT_cells_CD38
59				Mem_B_cell_IgDnegIgMpos_CD21	CD56bright_NK_cells_CD38
60				Tregs_CD27	non_naive_Vd2p_CD38
61				Mem_B_cell_IgDnegIgMpos_PD_1	Naive_B_cells_CD38
62				NK_cells_HLADR	Tctl_CD38
63				Mem_B_cell_IgDnegIgMneg_PD_1	Th2_CD38
64				Naive_B_cells_CD69	CD56bright_NK_cells_CD86
65				Mem_B_cell_IgDnegIgMpos_CD69	DN_B_cells_Tbet
66				Mem_B_cell_IgDnegIgMneg_CD69	CD56bright_NK_cells_CD69
67				Mem_B_cell_IgDposIgMpos_CD69	NK_cells_CD69
68				Mem_B_cell_IgDposIgMpos_PD_1	Th1_CD38
69				DN_B_cells_CD69	DN_B_cells_CD38
70				Transitional_B_cells_CD69	Classical_monocytes_CD40
71				cDCs_CD40	pDCs_CD38
72				DN_B_cells_CD86	Th2_CD27
73				DN_B_cells_Ki67	non_naive_CD8_HLADR
74				Classical_monocytes_CD16	HLADR_CD38_CD8
75				DN_B_cells	non_naive_CD8_Ki67
76				Naive_B_cells_CD86	Mem_B_cell_IgDnegIgMpos_Ki67
77				Transitional_B_cells_CD86	Mem_B_cell_IgDnegIgMneg_FCRL5
78				NK_cells_CD86	Mem_B_cell_IgDposIgMpos_Ki67
79				NK_cells_PD_1	non_naive_Vd2p_Ki67
80				Classical_monocytes_PDL1	non_naive_CD8_CX3CR1
81				NC_monocytes_PD_1	Tregs_PD_1
82					non_naive_CD8_Tigit
83					Tctl_Ki67
84					Tctl_PD_1
85					Th1_PD_1
86					CD56bright_NK_cells_GzB
87					TFH_PD_1
88					Mem_B_cell_IgDposIgMpos_CD21
89					Naive_B_cells_CD21
90					Transitional_B_cells_FCRL5
91					CD56bright_NK_cells_CD27
92					Plasmablast_PD_1
93					TFH_CD38
94					TFH_CCR7
95					TFH_CD27
96					non_naive_CD4_TFH_TH17
97					non_naive_CD4_TFH
98					non_naive_CD4_Th17
99					B_cell_CXCR5
100					non_naive_CD8_CCR6
101					Th17_CD25
102					Transitional_B_cells_CD71
103					Th17_Ki67
104					Th2_HLADR
105					non_naive_gdT_cells_CX3CR1
106					Tregs_HLADR
107					Tregs_Ki67
108					Mem_B_cell_IgDnegIgMpos_Tbet
109					Th17_PD_1
110					Tctl_Tigit
111					Th1_Tigit
112					non_naive_CD8_CD69
113					non_naive_gdT_cells_PD_L1
114					Th2_ICOS
115					Tregs_ICOS
116					CD56bright_NK_cells_Tbet
117					non_naive_Vd2p_CD69
118					Transitional_B_cells
119					NK_cells_Tbet
120					non_naive_Vd2p_Tigit
121					non_naive_Vd2p_HLADR
122					Mem_B_cell_IgDposIgMpos_FCRL5
123					Tregs_CD69
124					non_naive_gdT_cells_CD27
125					pDCs_CD86
126					non_naive_gdT_cells_Ki67
127					TFH_Ki67
128					non_naive_gdT_cells_HLADR
129					TFH_HLADR
130					non_naive_gdT_cells_CCR4
131					non_naive_gdT_cells_CD127
132					non_naive_gdT_cells_CD25
133					TFH_ICOS
134					Th17_Tigit
135					non_naive_CD8_Ox40
136					non_naive_Vd2p_CCR6
137					Naive_B_cells
138					Transitional_B_cells_CD38
139					non_naive_CD8_CCR4
140					non_naive_Vd2p_CCR4
141					B_cells
142					non_naive_Vd2p_CCR7
