# Supplementary material for: A cytotoxic-skewed immune set point predicts low neutralizing antibody levels after Zika virus infection
Source: Cell Rep. Author manuscript; Available in PMC 2022 May 31. (PMC9151348; doi:10.1016/j.celrep.2022.110815)
Supplement: 4 [file NIHMS1808942-supplement-4.xlsx]

## Sheet: A.LME phenotype features
cell_type	feature	intercept	coefficient	delta_median	mean_time1	median_time1	median_time2	mean_time3	median_time3	total_variance	age_percent	sex_percent	p_value	p_value_unif	p_value_unif_tp3	p_adjust	p_adjust_uninf	p_adjust_uninf_tp3
B_cell	B_cell_CXCR5	-0.3072	-0.534549	-0.550044	50.0486	56.3613	52.6116	27.0804	21.0251	2.67736	0.0735859	2.38026	0.000689417	0.00741184	0.000208101	0.00328622	0.0415645	0.0388472
NC_monos	NC_monocytes_CX3CR1	-1.39872	0.124234	0.428465	36.3501	34.8315	57.3608	54.0109	58.0693	0.295616	1.64666	3.95155	0.00521667	0.549648	0.169912	0.0165774	0.731159	0.565056
Bright_NK	CD56bright_NK_cells_CD127	-1.10162	0.128205	0.264151	34.3616	30.7282	32.3537	43.2044	39.6683	0.655913	2.77313	0.0397384	0.205851	0.464084	0.60051	0.300374	0.673746	0.889875
Bright_NK	CD56bright_NK_cells_Eomes	-0.210384	0.000645315	-0.00846622	87.8574	89.2857	86.5787	88.1433	91.4125	0.0162636	1.60601	0.067254	0.965156	0.338829	0.60051	0.984165	0.553744	0.889875
Bright_NK	CD56bright_NK_cells_GzB	0.0261264	-0.429013	-0.324968	57.5593	63.3987	44.6783	34.2349	33.3333	2.82924	0.0999752	6.13034	0.0278912	0.674121	0.48146	0.0608923	0.810079	0.849985
Bright_NK	CD56bright_NK_cells_Tigit	-2.20316	-0.37155	-0.127616	15.9923	14.8867	9.04821	9.45373	8.06277	3.26328	0.0721196	11.6584	0.0285878	0.773706	0.354218	0.0619402	0.878095	0.762417
NK_cells	NK_cells_CD127	-5.77859	0.252197	1.6099	0.930476	0.529101	0.528541	2.68042	0.933622	1.04467	1.09452	8.45487	0.0171734	0.491791	0.0179585	0.0410738	0.699763	0.244578
NK_cells	NK_cells_Eomes	-0.677131	-0.012465	-0.0181818	62.7148	62.9161	58.5608	59.687	59.2683	0.0474346	8.07004	0.0899017	0.353826	0.411266	0.155501	0.459974	0.62565	0.555916
NK_cells	NK_cells_GzB	-0.0353014	-0.0164246	-0.0063495	97.3248	98.4064	96.7933	94.4339	97.4828	0.0044409	4.05234	0.723359	0.0177901	0.80781	0.343533	0.0417047	0.906015	0.761178
NK_cells	NK_cells_Tigit	-2.00066	-0.276599	-0.0887277	24.4348	17.89	16.6667	19.5929	16.1938	1.42668	6.16818	1.49363	0.0058104	0.219277	0.943911	0.0175843	0.415319	0.965337
Classical_monos	Classical_monocytes_CX3CR1	-3.30642	0.00359303	0.179663	6.94317	4.58128	6.74941	7.36404	7.01023	0.985816	2.51375	3.13047	0.966959	0.579728	0.343533	0.984165	0.753646	0.761178
CD4	Th2_Helios	-2.40299	-0.0217633	-0.0546203	8.9287	8.32138	9.04304	8.55008	7.78644	0.175992	4.67331e-05	0.313494	0.0930209	0.80781	0.981679	0.161236	0.906015	0.985123
CD4	Th2_ICOS	-1.4476	-0.15644	-0.240803	16.9768	14.9425	13.2565	12.3387	11.0081	0.397071	0.0505678	0.0526973	1.19155e-06	0.0428695	0.945085	1.76915e-05	0.155199	0.965337
CD4	Th2_Ki67	-2.95523	-0.00550665	-0.0189432	7.03803	6.37324	6.69401	7.20575	6.89754	0.136702	7.54417	4.16428e-05	0.856796	0.0155014	0.013449	0.924693	0.06617	0.244578
CD4	Th2_PD_1	-2.49009	-0.0253754	-0.0194088	7.82388	6.85054	7.64784	7.35863	6.86984	0.188692	0.186901	0.151721	0.18579	0.100119	0.169912	0.279662	0.257964	0.565056
CD4	Th2_PD_L1	-3.44517	-0.231605	-0.420526	1.75434	1.27921	0.903405	0.79661	0.714494	0.357782	1.79676	4.70578	1.39118e-05	0.0155014	0.765192	0.000142099	0.06617	0.934235
CD4	Th2_Tigit	-2.76811	-0.0772197	-0.0992063	7.95372	8.01897	7.68551	6.62716	6.88408	0.201172	7.1114	0.441419	0.000809209	0.491791	0.836239	0.0037328	0.699763	0.934235
CD4	Th17_Ki67	-4.74648	-0.202093	-0.140822	4.8443	3.94737	4.05405	6.09231	3.81818	2.1063	12.6644	6.09175	0.181046	0.911983	0.526608	0.278383	0.941614	0.868121
CD4	Th17_PD_1	-2.16276	-0.435375	-0.198986	10.3629	9.18367	8.78378	9.49103	8.92479	2.52715	2.26109	0.0701332	0.0120816	0.100119	0.534229	0.0317003	0.257964	0.868121
CD4	Th17_Tigit	-2.61537	-0.513144	-0.464481	6.61513	4.51128	4.71698	4.31549	3.25742	2.50938	1.87558	0.832025	0.00554694	0.144812	0.622378	0.0172437	0.3287	0.89967
CD4	Th17_CD38	-3.07473	-0.143897	0.347973	5.85316	4.34783	2.21811	9.40788	5.3713	2.52447	0.419306	4.13268	0.379833	0.00125343	0.0178552	0.489334	0.0132771	0.244578
CD4	TFH_ICOS	-2.44072	-0.188984	-0.389583	6.5571	4.15225	3.77358	8.37061	2.52183	3.93151	2.46498	0.0524762	0.422331	0.411266	0.800523	0.534454	0.62565	0.934235
CD4	TFH_Ki67	-4.14306	-0.238215	-0.266688	3.38394	1.01523	1.50977	3.68008	0.301205	3.59263	0.0288005	0.0013245	0.296127	0.773706	0.690132	0.403297	0.878095	0.934235
CD4	TFH_PD_1	-4.11275	-0.247863	-0.786117	3.21847	2.33161	3.77358	4.91474	0.112867	3.99376	0.112026	0.965609	0.29055	0.316544	0.343533	0.397595	0.526346	0.761178
CD4	TFH_CD38	-2.84236	-0.0678075	0.0694444	5.32399	4	3.92157	10.3221	2.92709	4.38115	1.59558	0.754735	0.760497	0.362047	0.496444	0.842414	0.585003	0.863488
CD4	Tctl_CX3CR1	-5.64451	-0.028677	0.22072	0.428363	0.182149	0.251046	0.37512	0.170074	0.873735	0.574902	2.59348	0.645995	0.911983	0.943911	0.751035	0.941614	0.965337
CD4	Tctl_GzB	-2.72345	-0.00614804	0.0876013	17.3849	9.32203	12.8205	16.5424	11.8113	0.918287	4.99325	2.00264	0.90289	0.520318	0.504205	0.945885	0.712015	0.863488
CD4	Tctl_Helios	-2.04009	-0.0185445	-0.0364722	8.39161	7.66773	7.39453	8.04585	7.24628	0.194761	11.1319	0.130828	0.412889	0.773706	0.730335	0.529535	0.878095	0.934235
CD4	Tctl_ICOS	-1.85193	-0.272799	-0.344453	10.3908	9.02551	6.97538	5.46597	4.90189	0.697272	0.0479972	0.317945	1.93248e-08	0.00455409	0.297891	5.02444e-07	0.03029	0.709974
CD4	Tctl_Ki67	-1.96167	-0.173021	-0.285077	12.1676	10.7872	8.07823	7.8793	8.1465	0.219824	0.400144	0.103368	0.000116762	7.60579e-06	0.0349295	0.000878787	0.000435051	0.344478
CD4	Tctl_PD_1	-1.62688	-0.0282541	-0.0377124	19.2319	18.4729	17.8484	18.7481	17.4424	0.124618	0.00292133	0.00460782	0.138238	0.773706	0.800523	0.223368	0.878095	0.934235
CD4	Tctl_PD_L1	-3.17504	-0.35216	-0.508218	2.28929	1.67898	0.977995	0.853318	0.814325	0.622257	0.0263949	2.51798	1.42051e-06	0.0177884	0.906656	1.9346e-05	0.074816	0.965337
CD4	Tctl_Tigit	-1.95703	-0.114296	-0.181315	13.1616	12.9165	12.5567	10.2129	10.936	0.298497	0.0476697	0.621873	0.000199025	0.255368	0.730335	0.00122022	0.450835	0.934235
CD4	Tctl_CD38	-1.55421	-0.158998	-0.361599	12.9816	9.79862	8.65443	8.99173	6.23449	0.513515	0.823162	6.8856	6.6349e-05	0.000532152	0.0307706	0.00051286	0.00760977	0.3143
CD4	Th1_CX3CR1	-6.44003	-0.00818398	0.737769	0.335914	0.130719	0.0912686	0.303443	0.0474572	0.870711	5.71027	6.68233	0.884812	0.667983	0.962586	0.94424	0.810079	0.979714
CD4	Th1_GzB	-4.26859	0.0336448	0.207039	11.7217	4.36254	3.36727	13.4387	4.58788	2.12424	10.4838	5.5887	0.692101	0.411266	0.534229	0.794944	0.62565	0.868121
CD4	Th1_Helios	-3.18619	0.0111686	0.113241	4.51563	4.72973	5.07075	4.53207	4.3578	0.114283	0.308954	0.560394	0.687922	0.0155014	0.0563629	0.79333	0.06617	0.411044
CD4	Th1_ICOS	-1.33017	-0.38432	-0.600172	14.1882	11.8355	7.02128	5.48871	5.14994	0.590729	0.0504365	0.220397	4.04513e-09	7.60579e-06	0.142005	1.44614e-07	0.000435051	0.555916
CD4	Th1_Ki67	-2.01924	-0.282469	-0.491206	13.223	10.6346	6.76813	6.20896	6.22918	0.301921	4.53065	1.82778	7.57326e-08	1.01411e-06	0.0871062	1.44397e-06	0.000145017	0.479084
CD4	Th1_PD_1	-1.54237	-0.0635637	-0.14121	17.8994	16.0051	16.0714	15.3675	13.7593	0.174721	1.77418	2.9338	0.000320882	0.316544	1	0.00169949	0.526346	1
CD4	Th1_PD_L1	-2.23926	-0.42147	-0.545128	3.22147	2.82392	1.23203	1.09315	1.04284	0.847918	4.13635	0.54049	4.16295e-06	0.0381273	0.596741	4.90077e-05	0.143479	0.889875
CD4	Th1_Tigit	-2.33137	-0.157575	-0.34005	10.6311	10.7075	7.29167	6.7234	6.30242	0.284275	1.17403	2.9598	0.000121085	0.0010207	0.23707	0.000887954	0.0116768	0.622573
CD4	Th1_CD38	-1.44375	-0.265026	-0.476404	14.443	12.2093	8.72525	7.60967	6.83884	0.415107	0.0593679	3.95476	3.132e-07	6.54098e-05	0.0704311	5.26913e-06	0.00170066	0.457802
CD4	Tregs_CCR4	-0.767792	-0.0263396	-0.0238661	54.3053	53.4946	53.5782	51.1475	52.0897	0.0622891	6.31515	0.168351	0.189667	0.0480793	0.00848055	0.282525	0.163698	0.220494
CD4	Tregs_CCR6	-2.53066	-0.359517	-0.628372	2.63734	1.52168	1.27932	1.04434	0.568218	1.9948	3.3382	0.0893701	0.0013246	0.0299123	0.00301832	0.00526159	0.117191	0.143873
CD4	Tregs_CD69	-4.02952	-0.261517	-0.412412	1.97561	2.0818	1.71846	1.29782	1.00128	0.780816	1.83835	14.4293	0.000367107	0.642009	0.256326	0.00190896	0.794869	0.643064
CD4	Tregs_CTLA4	-1.19764	-0.0296034	-0.046049	46.6265	46.959	44.4444	42.648	42.1112	0.122702	10.7339	5.68499	0.0683024	0.610535	0.765192	0.129152	0.76922	0.934235
CD4	Tregs_Helios	-0.436712	0.0200968	0.0180251	71.7195	72.4187	75.7353	73.8361	74.1801	0.0179811	0.43131	3.12583	0.0149424	0.579728	0.23707	0.0378188	0.753646	0.622573
CD4	Tregs_ICOS	-1.44725	-0.105183	-0.184726	21.5892	18.2156	18.1377	17.2842	16.4085	0.197481	0.506802	0.0711199	0.00106749	0.0821542	0.908591	0.00448973	0.234961	0.965337
CD4	Tregs_Ki67	-2.3518	-0.0211012	0.21696	16.2731	15.2564	15.3846	15.7237	15.0489	0.207985	11.9518	0.396241	0.597214	1	0.908591	0.71168	1	0.965337
CD4	Tregs_PD_1	-2.80363	-0.0225713	-0.0247645	5.85109	5.08475	4.8105	5.40313	5.19953	0.158946	0.545265	0.737325	0.352426	0.386202	0.565081	0.459974	0.613632	0.868888
CD4	Tregs_Tigit	-1.39918	-0.0334954	-0.0544531	35.3234	35.7284	33.9454	31.5381	32.8206	0.106601	6.92062	14.1285	0.0519218	0.411266	0.908591	0.102411	0.62565	0.965337
CD8	non_naive_CD8_CCR4	-3.42103	-0.0256121	0.0662609	6.23582	5.20025	5.38117	6.74733	3.82854	0.571951	3.10347	2.46255	0.595955	0.236854	0.256326	0.71168	0.437035	0.643064
CD8	non_naive_CD8_CCR6	-3.78306	-0.132773	-0.392993	0.546403	0.316591	0.263571	0.498373	0.155381	1.1827	11.2514	0.902075	0.101157	0.0032246	0.00168873	0.172856	0.0242694	0.120744
CD8	non_naive_CD8_CD25	-1.95745	-0.111583	-0.163607	12.5591	11.3214	9.05958	10.5435	8.10195	0.482041	1.15042	3.93273	0.00695321	0.219277	0.419547	0.020087	0.415319	0.779158
CD8	non_naive_CD8_CD38	-0.0615437	-0.723794	-0.873727	24.7916	20.1801	5.15208	3.31101	3.63965	1.19559	1.1037	0.609613	1.60489e-10	2.53526e-07	0.0395385	1.15384e-08	7.25085e-05	0.353376
CD8	non_naive_CD8_CD69	-2.70375	-0.316961	-0.409618	3.28845	2.81887	2.16927	1.51692	1.31058	0.513349	0.736103	0.452008	1.23717e-06	0.773706	0.0206444	1.76915e-05	0.878095	0.249825
CD8	non_naive_CD8_CD127	-0.938108	0.0699252	0.145096	33.7499	32.5489	36.2483	40.4497	39.4009	0.124355	9.88067	0.189891	0.00167365	0.0100614	0.201545	0.00638217	0.0513853	0.619596
CD8	non_naive_CD8_CTLA4	-2.9999	-0.547548	-0.74982	5.04723	2.66697	0.70003	0.993947	0.611666	1.30871	0.208506	10.9844	3.92518e-09	6.54098e-05	0.0871062	1.44614e-07	0.00170066	0.479084
CD8	non_naive_CD8_CX3CR1	-5.02164	-0.0933818	-0.368233	0.752215	0.380995	0.509001	0.547041	0.396545	0.669912	0.857285	2.10688	0.177864	0.100119	0.213893	0.27769	0.257964	0.619596
CD8	non_naive_CD8_Eomes	-1.12375	-0.0934232	-0.129459	34.5446	34.4733	28.8117	27.4568	26.1963	0.185949	1.91891	0.37711	0.00131651	0.132475	0.00611557	0.00526159	0.310555	0.206423
CD8	non_naive_CD8_GzB	-0.527641	-0.199536	-0.383016	66.9324	63.9073	51.6908	42.964	41.8997	0.159632	14.3771	1.73998	1.14023e-08	0.0381273	0.185247	3.26586e-07	0.143479	0.588674
CD8	non_naive_CD8_Helios	-1.5448	0.00740375	0.0394958	16.174	13.8178	14.0393	14.1823	13.9006	0.338978	8.80696	0.999684	0.737434	0.255368	0.155501	0.825636	0.450835	0.555916
CD8	non_naive_CD8_ICOS	-1.22515	-0.67977	-0.857035	11.5054	4.99688	2.36626	1.68869	1.29144	1.38125	0.87012	2.20555	8.79173e-12	1.14087e-05	0.129382	2.24164e-09	0.000543814	0.555916
CD8	non_naive_CD8_Ki67	-0.913539	-0.631733	-0.848137	26.1661	21.7615	6.12005	3.97691	3.65961	0.944536	0.543198	5.81863	1.56758e-11	7.60579e-06	0.297891	2.24164e-09	0.000435051	0.709974
CD8	non_naive_CD8_Ox40	-6.72161	0.00612433	-0.179195	0.0731136	0.0584985	0.0620732	0.157329	0.0506142	0.201241	1.65294	3.86353	0.902406	0.274813	0.534229	0.945885	0.479248	0.868121
CD8	non_naive_CD8_PD_1	-2.34096	-0.0712996	-0.163147	11.4097	9.75626	10.3199	10.3726	8.78987	0.360096	0.691362	0.954272	0.0198343	0.144812	0.393216	0.0457469	0.3287	0.765032
CD8	non_naive_CD8_PD_L1	-3.75732	-0.394622	-0.739734	1.21475	1.0479	0.311833	0.334071	0.232355	0.540842	0.780893	0.158116	3.75742e-07	0.000665253	0.800523	5.97012e-06	0.00864829	0.934235
CD8	non_naive_CD8_Tbet	-0.758453	-0.1111	-0.176969	53.4683	55.1482	51.7445	43.5179	45.5853	0.179267	6.77326	0.050095	1.67361e-06	0.491791	0.565081	2.1757e-05	0.699763	0.868888
CD8	non_naive_CD8_Tigit	-1.44327	-0.222095	-0.333606	24.7432	23.5294	16.5258	14.4748	14.8747	0.376076	1.97219	0.684423	3.08359e-06	0.0600089	0.872293	3.83438e-05	0.18655	0.959522
gdTcell	non_naive_gdT_cells_CCR4	-2.49912	-0.191243	0.395122	10.1126	7.26872	7.27273	9.20645	4.64708	1.94988	0.0412328	0.00158304	0.200901	0.0537795	0.0307706	0.294655	0.174784	0.3143
gdTcell	non_naive_gdT_cells_CCR6	-3.7866	-0.335615	-0.679487	1.99969	0.320513	0.782014	1.51091	0	2.74057	0.339607	0.741917	0.0455773	0.437239	0.0574887	0.0937777	0.647929	0.411044
gdTcell	non_naive_gdT_cells_CD25	-2.3133	-0.130825	-0.118493	13.9848	9.09091	12.4629	11.6556	6.82093	1.90795	0.0703263	4.64245	0.179624	0.842261	0.534229	0.27769	0.922937	0.868121
gdTcell	non_naive_gdT_cells_CD69	-2.72582	-0.355873	-0.0784314	11.6091	9.30233	6.06061	7.6347	5.88235	2.12846	1.7758	9.86805	0.0205077	0.706805	0.0784281	0.0469216	0.8458	0.477244
gdTcell	non_naive_gdT_cells_CD127	-0.721408	-0.00350594	-0.0778564	31.9759	30.6977	30.303	31.6164	33.7719	1.10953	7.11293	4.64329	0.910774	0.171979	0.218808	0.947205	0.359022	0.619596
gdTcell	non_naive_gdT_cells_CX3CR1	-5.55264	-0.240655	-0.192865	2.69345	0.694444	0.421941	2.54535	0.144092	2.77677	6.29842	0.672836	0.198906	0.877011	0.240913	0.293232	0.93942	0.626373
gdTcell	non_naive_gdT_cells_Eomes	-2.69719	-0.0299478	0.0984549	33.5842	26.9231	28.1818	33.7302	36.4087	1.4116	10.1458	3.84233	0.745288	0.0741651	0.142005	0.829387	0.218672	0.555916
gdTcell	non_naive_gdT_cells_GzB	-2.26226	-0.115045	0.00137513	45.3282	37.1429	45.4819	46.0455	46.3596	1.61035	12.5311	0.00100613	0.217833	0.411266	0.695993	0.316244	0.62565	0.934235
gdTcell	non_naive_gdT_cells_Helios	-0.0235842	0.0113578	0.00116887	70.5185	70.1754	67.3591	69.1067	70.9914	0.656978	4.87606	1.02942	0.897239	0.236854	0.276604	0.945885	0.437035	0.687903
gdTcell	non_naive_gdT_cells_Ki67	-2.04318	-0.359611	-0.385621	12.9155	11.5385	6.36364	8.12485	5.10193	1.81812	0.148334	5.60347	0.0177198	0.202611	0.800523	0.0417047	0.399633	0.934235
gdTcell	non_naive_gdT_cells_PD_1	-1.96356	0.00437152	0.139772	9.43149	10.8696	8.5044	11.9999	12.0738	2.63042	4.73458	0.911309	0.972185	0.842261	0.62914	0.985975	0.922937	0.89967
gdTcell	non_naive_gdT_cells_PD_L1	-4.44775	-0.306902	-0.44354	2.61673	1.0582	1.02489	2.38382	0.28578	2.57457	1.24006	0.0940353	0.102142	0.911983	0.411758	0.172856	0.941614	0.779158
gdTcell	non_naive_gdT_cells_Tbet	-0.842447	-0.0321242	0	52.7927	49.7653	62.2222	51.502	56.5789	0.916669	0.148571	0.264453	0.71793	0.549648	0.565081	0.811573	0.731159	0.868888
gdTcell	non_naive_gdT_cells_Tigit	-2.51826	-0.0713515	0.0849661	30.0332	30.7692	26.94	30.4639	33.5526	1.8882	5.18462	2.29314	0.57763	0.579728	0.565081	0.697055	0.753646	0.868888
gdTcell	non_naive_Vd2p_CCR4	-3.91093	-0.267742	-0.00119048	1.90324	1.20072	1.14986	0.934417	0.75723	1.39589	0.00691702	0.178115	0.0506382	0.0395385	0.00250063	0.101276	0.146857	0.143036
gdTcell	non_naive_Vd2p_CCR6	-3.42249	-0.377238	-0.633503	1.2748	0.515849	0.446325	0.560873	0.0490196	1.79227	2.38669	0.00460663	0.00345329	0.0965121	0.00721759	0.0121931	0.257964	0.206423
gdTcell	non_naive_Vd2p_CD25	-1.55764	-0.146895	-0.00382926	5.81404	4.16132	6.29657	4.87422	4.68317	1.16633	10.0442	1.08924	0.0750254	0.908591	0.62914	0.137547	0.941614	0.89967
gdTcell	non_naive_Vd2p_CD69	-0.875025	-0.25049	-0.245541	21.6435	20.8853	21.7172	14.6347	12.9692	1.75193	1.56087	2.95243	0.0510525	0.908591	0.320208	0.101396	0.941614	0.750652
gdTcell	non_naive_Vd2p_CD127	-0.481188	0.0225396	0.0103604	44.2064	44.5972	46.8492	45.7157	48.0237	0.1628	8.24162	7.12426	0.231727	0.106667	0.218808	0.334717	0.271591	0.619596
gdTcell	non_naive_Vd2p_CX3CR1	-6.11359	-0.0805667	-0.0907476	0.504412	0.292001	0.150011	0.733542	0.150203	1.28557	2.25365	0.61101	0.476409	0.872293	0.796432	0.592404	0.93942	0.934235
gdTcell	non_naive_Vd2p_Eomes	-0.825196	0.0160977	0.0548671	52.0544	50.9603	52.9391	53.6655	49.2327	0.0898865	0.482609	1.16528	0.417766	0.0630915	0.106667	0.531027	0.194023	0.517064
gdTcell	non_naive_Vd2p_GzB	-1.27297	-0.0766194	-0.086398	62.0597	63.4844	54.0972	51.7906	56.2244	1.37394	0.593397	11.0783	0.0152335	0.596741	0.945085	0.0379449	0.765327	0.965337
gdTcell	non_naive_Vd2p_Helios	-1.78034	-0.0315836	-0.0224458	10.0276	8.70906	9.95529	8.96481	7.28764	1.08583	7.98449	3.08322	0.535552	0.908591	0.596741	0.654563	0.941614	0.889875
gdTcell	non_naive_Vd2p_Ki67	-2.31739	-0.399334	-0.565924	9.08579	7.3266	2.76273	4.4042	2.94907	1.17328	0.589445	0.931163	0.000269342	0.00848055	0.504205	0.00148138	0.046643	0.863488
gdTcell	non_naive_Vd2p_PD_1	-3.19114	-0.029029	0.389893	2.79327	2.8389	2.9791	3.16055	2.56643	1.05521	2.88834	0.326166	0.739031	0.419547	0.419547	0.825636	0.631528	0.779158
gdTcell	non_naive_Vd2p_PD_L1	-4.16247	-0.244402	-0.150327	1.36416	0.676527	0.545283	1.0397	0.321809	1.50678	0.764054	3.89158	0.032253	0.596741	0.730335	0.0683285	0.765327	0.934235
gdTcell	non_naive_Vd2p_Tbet	-0.300885	-0.0470846	-0.0347587	78.1365	84.0101	82.5491	70.3479	76.4653	0.0590004	1.38578	6.40532	0.000710795	0.872293	0.169912	0.00333258	0.93942	0.565056
gdTcell	non_naive_Vd2p_Tigit	-2.86776	-0.359168	-0.469671	3.32508	2.15741	1.41374	1.59039	1.47219	1.22183	0.636629	3.07036	0.000917327	0.504205	0.343533	0.00416437	0.712015	0.761178
CD4	non_naive_CD4_CD71	-3.18817	-0.125796	-0.216061	5.37396	3.84129	2.87463	3.38885	2.94464	0.408447	1.7655	0.260589	0.00203086	0.338829	0.662249	0.0075432	0.553744	0.923919
CD4	non_naive_CD4_FCRL5	-5.00313	-0.186765	-0.262648	1.01905	0.845358	0.456028	0.538992	0.512893	0.397902	5.04079	6.93693	0.00385434	0.100119	0.765192	0.0131534	0.257964	0.934235
CD8	non_naive_CD8_CD71	-2.12992	-0.637242	-0.829058	10.9854	4.60811	0.962287	1.26911	1.07642	1.36468	0.27034	2.42481	1.94065e-07	1.69863e-05	0.23707	3.46891e-06	0.00069401	0.622573
CD8	non_naive_CD8_FCRL5	-2.27031	-0.818011	-0.926429	9.20331	3.81003	0.440733	0.4835	0.388722	1.96948	0.0582725	5.2094	5.06927e-08	0.0010207	0.695993	1.11524e-06	0.0116768	0.934235
B_cell	Mem_B_cell_IgDnegIgMneg_BDCA1	-0.286454	-0.0197066	-0.0356571	71.9248	71.0843	73.0463	68.6944	70.8696	0.0345106	0.0479404	0.100445	0.0779643	0.411266	0.106667	0.142024	0.62565	0.517064
B_cell	Mem_B_cell_IgDnegIgMneg_CD21	-0.189327	0.0228769	0.040239	83.5484	85.1406	85.443	88.3099	88.8676	0.006095	2.24134	1.3772	0.0069324	0.0010207	0.129382	0.020087	0.0116768	0.555916
B_cell	Mem_B_cell_IgDnegIgMneg_CD24	-1.311	-0.0357202	-0.130625	22.5732	20.4724	20.8912	21.0484	18.839	0.121014	3.00817	1.7517	0.259723	0.171979	0.0784281	0.364107	0.359022	0.477244
B_cell	Mem_B_cell_IgDnegIgMneg_CD38	-2.04531	-0.341371	-0.507692	5.24982	4.6875	2.29885	2.50445	1.96051	0.728488	2.51781	0.0053878	0.000261791	0.0741651	0.662249	0.00146838	0.218672	0.923919
B_cell	Mem_B_cell_IgDnegIgMneg_CD40	-0.627931	-0.0668564	-0.0840378	58.1296	57.62	54.5045	50.3177	52.5794	0.0739156	6.86216	1.71358	0.00705026	0.0134671	0.662249	0.0201637	0.0621223	0.923919
B_cell	Mem_B_cell_IgDnegIgMneg_CD69	-2.29583	-0.193673	-0.205643	12.0963	9.36037	8.21918	7.73762	6.85489	1.0928	0.611805	0.275761	0.0169556	0.00152927	0.0206444	0.0410738	0.0145791	0.249825
B_cell	Mem_B_cell_IgDnegIgMneg_CD71	-1.45616	-0.00330974	-0.0197421	40.4093	42.1687	42.4297	37.7345	41.06	0.343461	3.6325	0.0752503	0.917926	0.0600089	0.155501	0.951184	0.18655	0.555916
B_cell	Mem_B_cell_IgDnegIgMneg_CD86	-3.81688	-0.365197	-0.205393	3.10695	3.21285	2.12121	1.85039	1.92852	0.992428	9.12137	0.159609	0.000964847	0.132475	0.765192	0.00422175	0.310555	0.934235
B_cell	Mem_B_cell_IgDnegIgMneg_FCRL5	-2.21461	-0.344622	-0.241678	6.13283	5.22088	4.35876	3.27291	3.41313	0.983005	0.00710605	0.0685699	0.00114722	0.00125343	0.218808	0.00475512	0.0132771	0.619596
B_cell	Mem_B_cell_IgDnegIgMneg_Ki67	-2.07131	-0.140686	-0.242394	14.1228	13.6546	8.62069	9.61631	8.93843	0.257266	1.66265	1.25843	0.00399216	0.00033288	0.0502214	0.0132779	0.00560022	0.398981
B_cell	Mem_B_cell_IgDnegIgMneg_PD_1	-5.7192	-0.0962199	-0.0760031	0.817781	0.401606	0.614125	0.568938	0.490866	1.07765	3.91999	0.380207	0.322194	0.911983	0.836239	0.434658	0.941614	0.934235
B_cell	Mem_B_cell_IgDnegIgMneg_Tbet	-1.65316	-0.22213	-0.459057	11.6249	10.5132	9.46161	7.00623	6.42716	0.30285	0.0193901	2.99757	7.90164e-06	0.000154398	0.297891	8.69181e-05	0.00315412	0.709974
B_cell	Mem_B_cell_IgDnegIgMpos_BDCA1	-0.10134	-0.00973465	-0.00780312	91.4255	92.9134	93.1624	89.1567	90.5583	0.00770896	0.206148	8.32198	0.239544	0.219277	0.185247	0.342548	0.415319	0.588674
B_cell	Mem_B_cell_IgDnegIgMpos_CD21	-0.237169	0.0491304	0.0361842	77.5229	80	80	87.0286	89.4177	0.0208963	5.39655	2.78092	0.00165623	0.0116592	0.256326	0.00638217	0.0574918	0.643064
B_cell	Mem_B_cell_IgDnegIgMpos_CD24	-1.17985	-0.0360418	-0.142857	30.9044	29.6296	32	29.1917	25.4902	0.120499	0.347361	0.0203155	0.281797	0.0907982	0.0502214	0.387471	0.252119	0.398981
B_cell	Mem_B_cell_IgDnegIgMpos_CD38	-1.83671	-0.433727	-0.386095	5.34659	3.7037	2	2.05957	2.09188	2.42192	2.16098	1.52093	0.00825654	0.0821542	0.557681	0.0229259	0.234961	0.868888
B_cell	Mem_B_cell_IgDnegIgMpos_CD40	-0.494599	-0.168372	-0.0874009	46.6118	45.2632	42.9358	38.6783	38.1255	0.592614	0.651026	4.09734	0.0586425	0.00185708	0.0563629	0.114875	0.0165977	0.411044
B_cell	Mem_B_cell_IgDnegIgMpos_CD69	-2.11942	-0.300017	-0.398701	17.3001	15.7447	12.9032	9.73903	9.00719	2.43082	0.578938	5.2036	0.0211877	0.0100614	0.155501	0.0480927	0.0513853	0.555916
B_cell	Mem_B_cell_IgDnegIgMpos_CD71	-2.04043	-0.00036626	-0.0374332	32.1723	31.2	23.4973	26.216	25.3948	0.977663	3.42571	2.64513	0.996856	0.002696	0.0179585	0.996856	0.0220302	0.244578
B_cell	Mem_B_cell_IgDnegIgMpos_CD86	-3.62258	-0.48162	-0.517241	3.34099	1.78571	0.733945	0.829456	0.77636	2.28138	0.451544	0.979858	0.00584094	0.0821542	0.760465	0.0175843	0.234961	0.934235
B_cell	Mem_B_cell_IgDnegIgMpos_FCRL5	-1.71778	-0.671733	-0.611007	11.0957	8.14815	5.6962	3.3657	3.20081	2.76291	0.149332	3.16724	0.000204769	0.00152927	0.836239	0.00122022	0.0145791	0.934235
B_cell	Mem_B_cell_IgDnegIgMpos_Ki67	-1.9986	-0.521567	-0.315364	14.0092	10.7143	6.66667	5.95735	6.69271	1.71341	2.46537	1.18291	0.000136314	0.00741184	0.662249	0.000928231	0.0415645	0.923919
B_cell	Mem_B_cell_IgDnegIgMpos_PD_1	-4.96787	-0.185849	-0.365139	1.39249	0.714286	0	0.697948	0	2.09034	0.103469	3.13902	0.145944	0.202611	0.943911	0.234495	0.399633	0.965337
B_cell	Mem_B_cell_IgDnegIgMpos_Tbet	-1.55811	-0.396584	-0.589286	21.3472	17.037	13.4375	9.56355	7.38988	1.20354	4.42514	3.76532	0.000961223	4.7663e-05	0.0446214	0.00422175	0.00170066	0.386719
B_cell	Mem_B_cell_IgDposIgMpos_BDCA1	-0.0689131	0.000609377	0.00431673	95.124	96.319	97.2245	95.3929	97.8567	0.00307503	0.0528653	13.0353	0.893697	0.100119	0.367879	0.945885	0.257964	0.762417
B_cell	Mem_B_cell_IgDposIgMpos_CD21	-0.135114	0.011414	0.0503802	81.5757	86.4598	80	84.4973	87.6343	0.0189514	3.53713	4.89157	0.347803	0.0232043	0.0395385	0.456292	0.0934707	0.353376
B_cell	Mem_B_cell_IgDposIgMpos_CD24	-1.14085	-0.0374472	-0.119838	37.6811	39.5683	32.6371	34.3602	34.7897	0.106455	0.693351	14.4644	0.0749422	0.171979	0.0871062	0.137547	0.359022	0.479084
B_cell	Mem_B_cell_IgDposIgMpos_CD38	-1.95395	-0.572255	-0.584098	3.66528	2.61438	1.12202	1.3368	0.613841	1.95753	0.647024	9.78934	5.57389e-05	0.0116592	0.760465	0.000455467	0.0574918	0.934235
B_cell	Mem_B_cell_IgDposIgMpos_CD40	-1.03561	-0.0764774	-0.10517	43.0104	38.3212	32.5	35.0586	34.6023	0.0804046	15.0363	5.667	0.000688384	0.0032246	0.142005	0.00328622	0.0242694	0.555916
B_cell	Mem_B_cell_IgDposIgMpos_CD69	-1.32858	-0.43467	-0.5712	20.6221	16.3399	17.3913	10.8614	7.8125	1.8771	0.349126	5.37126	0.000261844	0.00537882	0.142005	0.00146838	0.0349623	0.555916
B_cell	Mem_B_cell_IgDposIgMpos_CD71	-2.59853	-0.0839476	-0.141732	14.6049	15.295	13.6045	12.7525	13.9332	1.21121	1.921	0.00160004	0.338148	0.132475	0.256326	0.447733	0.310555	0.643064
B_cell	Mem_B_cell_IgDposIgMpos_CD86	-5.6258	-0.13483	-0.440581	0.483355	0.35461	0.249626	0.367877	0.126487	1.09696	0.885325	0.220841	0.260986	0.386202	0.127421	0.364107	0.613632	0.555916
B_cell	Mem_B_cell_IgDposIgMpos_FCRL5	-2.85395	-0.598548	-0.580941	6.92012	6.02837	4.34783	2.4708	2.35285	1.87644	5.36179	3.22582	2.03865e-05	0.00384118	0.869604	0.000194351	0.0274644	0.959522
B_cell	Mem_B_cell_IgDposIgMpos_Ki67	-2.6969	-0.336797	-0.540893	7.40861	6.25	4.25258	2.98351	2.91258	1.3049	0.932498	1.44088	0.00788327	0.0155014	0.765192	0.0221041	0.06617	0.934235
B_cell	Mem_B_cell_IgDposIgMpos_PD_1	-5.56862	-0.0498114	-0.103282	0.857024	0.282087	0.170213	0.478618	0.269875	1.31113	0.0461979	1.11802	0.613166	1	0.836239	0.724651	1	0.934235
B_cell	Mem_B_cell_IgDposIgMpos_Tbet	-1.90507	-0.0818984	-0.219237	19.2342	18.9944	19.4915	14.068	10.5	0.706257	0.199353	2.08994	0.335264	0.0032246	0.0395385	0.445979	0.0242694	0.353376
B_cell	Plasmablast_BDCA1	-5.99243	-0.0250626	-0.46875	2.17627	0.680272	1.9434	2.25099	1.26582	3.00979	4.09071	1.57666	0.900304	0.527328	0.517788	0.945885	0.718171	0.868121
B_cell	Plasmablast_CD21	-1.20146	0.179165	0.322463	26.742	25	42.7052	35.1374	36.2069	1.50962	2.40906	0.0220884	0.0675553	0.842261	0.0927024	0.129152	0.922937	0.490979
B_cell	Plasmablast_CD38	-0.0825182	0.0136556	0.0068132	95.7003	99.4667	100	99.0421	100	0.00337464	0.436987	1.48116	0.0459104	0.316544	0.541853	0.0937884	0.526346	0.868888
B_cell	Plasmablast_CD40	-3.05449	-0.00377684	0.148438	9.74313	8.16327	10.9774	10.4037	10.8108	2.56904	0.123299	0.960081	0.98215	0.437239	0.400869	0.989066	0.647929	0.769453
B_cell	Plasmablast_CD69	-1.52492	-0.538067	-0.652347	10.3143	10	8.14723	6.82293	3.7037	3.40295	0.012189	1.10086	0.00453123	0.610535	0.400869	0.0147265	0.76922	0.769453
B_cell	Plasmablast_CD71	0.101633	0.00234474	-0.00744985	85.4736	88.8889	89.103	85.482	88	0.668106	0.984	0.248687	0.906439	0.520318	0.348651	0.946137	0.712015	0.761178
B_cell	Plasmablast_CD86	-0.451761	0.0214469	-0.0170945	52.313	48.2759	58.7346	56.0712	57.1429	0.648578	1.13396	2.31092e-05	0.479982	0.947127	0.756015	0.594263	0.96398	0.934235
B_cell	Plasmablast_FCRL5	-0.891413	-0.186921	-0.0395585	50.4238	48.2993	44.2857	45.1656	50	1.24671	2.42943	0.231168	0.0647071	0.842261	0.829737	0.125042	0.922937	0.934235
B_cell	Plasmablast_Ki67	0.030364	-0.00688805	-0.0389287	86.0823	84.4828	82.183	83.5885	85.2941	0.651398	0.617274	0.00787066	0.698469	0.255368	0.374216	0.798495	0.450835	0.765032
B_cell	Plasmablast_PD_1	-7.39224	0.0344971	-0.619565	0.161655	0	0	0.375099	0	1.22963	4.57466	0.00237258	0.762885	0.587887	0.696199	0.842414	0.760795	0.934235
B_cell	Plasmablast_Tbet	-2.21559	-0.403219	-0.458097	17.1036	15.3846	9.41307	8.96229	8.13953	3.48004	0.658541	2.41616	0.0307109	0.0741651	0.904926	0.0660399	0.218672	0.965337
B_cell	DN_B_cells_BDCA1	-0.814789	0.0244951	0.100309	40.3181	36.7236	42.1655	41.6999	39.5327	0.124329	3.14892	0.0214478	0.464426	0.100119	0.155501	0.580026	0.257964	0.555916
B_cell	DN_B_cells_CD21	-0.339157	0.0424526	0.131914	52.2156	51.3347	63.8462	59.5262	61.2313	0.15121	10.8376	0.416569	0.259701	0.0480793	0.393216	0.364107	0.163698	0.765032
B_cell	DN_B_cells_CD24	-2.50695	-0.0421268	-0.0807365	7.01174	5.74949	7.49892	6.84819	5.75732	0.237508	0.988937	2.34096	0.275512	0.0100614	0.0155666	0.382507	0.0513853	0.244578
B_cell	DN_B_cells_CD38	-1.39191	-0.129786	-0.260337	35.7463	33.3919	20.9796	24.8911	21.2525	0.62476	2.38098	1.28323	0.0811383	0.0232043	0.218808	0.145947	0.0934707	0.619596
B_cell	DN_B_cells_CD40	-1.12027	-0.0265001	-0.0736644	29.0716	29.5897	29.5652	28.1932	29.0824	0.158889	0.225328	1.57034	0.547463	0.842261	0.62914	0.663451	0.922937	0.89967
B_cell	DN_B_cells_CD69	-2.35904	-0.356074	-0.602476	11.4473	7.17131	5.55556	4.06552	3.34528	1.04073	1.29894	2.43058	2.33154e-05	0.00632548	0.142005	0.000215103	0.0376893	0.555916
B_cell	DN_B_cells_CD71	-1.87376	-0.0647139	-0.121038	20.2346	20.1852	18.126	15.4818	15.913	0.409375	0.990271	1.10335	0.0966571	0.0907982	0.446832	0.16653	0.252119	0.803736
B_cell	DN_B_cells_CD86	-2.65583	-0.10269	-0.143687	16.7635	13.4796	8.68263	14.0527	12.9313	0.897832	5.22829	0.334251	0.182376	0.255368	0.800523	0.278929	0.450835	0.934235
B_cell	DN_B_cells_FCRL5	-2.81845	-0.16763	-0.294386	6.49267	4.86891	4.06812	3.89821	3.50877	0.307736	1.45126	0.46393	0.000130765	0.219277	0.945085	0.000919636	0.415319	0.965337
B_cell	DN_B_cells_Ki67	-2.11959	-0.122151	-0.176505	29.2656	23.2932	15.2878	23.5643	19.6324	0.764585	7.55034	0.517324	0.127135	0.0338159	0.534229	0.210176	0.130694	0.868121
B_cell	DN_B_cells_PD_1	-5.06618	-0.103786	-0.379633	1.59827	0.773196	0.567644	0.914953	0.675861	1.10486	3.5701	0.866218	0.155791	0.740024	0.765192	0.246167	0.867405	0.934235
B_cell	DN_B_cells_Tbet	-1.15224	-0.257308	-0.406493	16.981	16.3432	11.8721	8.67077	7.32601	0.290724	1.08514	1.51801	6.27505e-08	0.255368	0.367879	1.2819e-06	0.450835	0.762417
B_cell	Naive_B_cells_BDCA1	-0.407582	0.00265445	0.00188	76.2578	79.0998	79.5924	76.2313	80.1038	0.0288985	2.89998	1.33157	0.627719	0.549648	0.565081	0.738796	0.731159	0.868888
B_cell	Naive_B_cells_CD21	-0.0190399	0.000392113	-0.00535263	95.6376	96.7244	96.2406	95.7173	96.5329	0.00093138	4.92652	3.2419	0.834993	0.773706	0.730335	0.911481	0.878095	0.934235
B_cell	Naive_B_cells_CD24	-2.94477	-0.0298593	-0.0348324	6.20787	5.74931	5.4062	5.79132	5.27256	0.128815	0.993099	3.13461	0.280953	0.464084	0.218808	0.387471	0.673746	0.619596
B_cell	Naive_B_cells_CD38	-1.16454	-0.11245	-0.207292	12.0693	10.4272	7.7573	9.83611	7.99304	0.729483	7.4311	14.9251	0.00854906	1	0.446832	0.0235099	1	0.803736
B_cell	Naive_B_cells_CD40	-0.875003	-0.0752218	-0.174762	49.4789	45.984	42.25	40.8327	38.9442	0.0824689	9.51495	0.00634893	0.00101858	0.00455409	0.297891	0.00434798	0.03029	0.709974
B_cell	Naive_B_cells_CD69	-3.0011	-0.328109	-0.677591	6.68587	4.0857	3.73852	2.61445	1.8133	1.06397	1.14998	5.26299	3.29093e-05	0.00455409	0.142005	0.000285214	0.03029	0.555916
B_cell	Naive_B_cells_CD71	-2.90042	0.019322	-0.0100079	12.2069	9.47789	10.8601	11.8406	10.7528	0.708717	3.33807	1.61315	0.644944	0.437239	0.62914	0.751035	0.647929	0.89967
B_cell	Naive_B_cells_CD86	-5.51623	-0.1324	-0.360235	0.342938	0.350526	0.204947	0.207507	0.162392	0.221748	4.02338	2.72911	0.000535847	0.610535	0.218808	0.00264228	0.76922	0.619596
B_cell	Naive_B_cells_FCRL5	-4.14459	-0.180886	-0.313992	1.65002	1.44043	1.17081	1.09863	0.842483	0.307325	3.1709	0.45916	0.000204792	0.520318	0.155501	0.00122022	0.712015	0.555916
B_cell	Naive_B_cells_Ki67	-4.35689	-0.195382	-0.440001	1.11862	1.02532	0.885559	0.700898	0.622509	0.331875	2.57098	0.0519717	0.000172562	0.877011	0.0630915	0.00109673	0.93942	0.429623
B_cell	Naive_B_cells_PD_1	-5.37118	-0.0323118	-0.374254	1.07506	0.459559	0.19501	0.799219	0.283469	1.26594	0.875117	2.52928	0.458141	0.411266	0.23707	0.574685	0.62565	0.622573
B_cell	Naive_B_cells_Tbet	-3.13886	-0.0950344	-0.259385	3.46554	2.41115	2.61137	2.81805	2.24775	0.261104	0.398519	0.0306113	0.00362443	0.579728	0.129382	0.0126413	0.753646	0.555916
B_cell	Transitional_B_cells_BDCA1	-0.0668419	-0.0100208	0.0128	90.9193	93.2039	94.2857	89.4432	91.7663	0.00882127	0.0499889	0.111053	0.233904	0.110156	0.201545	0.336164	0.271591	0.619596
B_cell	Transitional_B_cells_CD21	-0.198186	-0.000873867	-0.00621118	82.959	85	86.758	83.7586	85.0189	0.00928648	0.4033	0.00840893	0.93297	0.411266	0.62914	0.963283	0.62565	0.89967
B_cell	Transitional_B_cells_CD38	-0.0769384	0.00265053	-0.0185137	77.7098	79.5987	75.0323	77.4428	79.8039	0.0356466	8.79553	2.19129	0.864665	0.674121	0.836239	0.929678	0.810079	0.934235
B_cell	Transitional_B_cells_CD40	-0.75044	-0.0696219	-0.140709	51.1034	50	42.9448	42.4197	41.6812	0.0651824	4.68043	0.0929517	0.00292351	0.00865032	0.343533	0.0106209	0.0466791	0.761178
B_cell	Transitional_B_cells_CD69	-1.98093	-0.370589	-0.46383	13.9593	11.5894	10.4651	8.07391	6.63554	2.41488	0.458144	0.873087	0.0191013	0.00152927	0.0704311	0.0444143	0.0145791	0.457802
B_cell	Transitional_B_cells_CD71	-2.67658	-0.0499616	-0.0513834	9.33547	9.09091	10	8.77733	8.53732	1.11759	0.867389	2.40974	0.634543	0.00741184	0.0236583	0.743767	0.0415645	0.27065
B_cell	Transitional_B_cells_CD86	-5.00843	-0.211743	-0.388235	3.32965	2.36967	0.920245	2.75933	1.3516	2.38812	6.19203	0.163102	0.116856	0.120928	0.836239	0.194307	0.293097	0.934235
B_cell	Transitional_B_cells_FCRL5	-3.58212	-0.0701025	-0.154545	5.05065	4.03877	3.91616	3.90746	3.66533	1.58882	0.553593	0.111479	0.610014	0.0537795	0.155501	0.723917	0.174784	0.555916
B_cell	Transitional_B_cells_Ki67	-2.12729	-0.120184	-0.0752841	10.6492	8.12808	7.50323	9.76648	7.94847	1.69969	0.370183	0.0452147	0.326519	0.549648	0.800523	0.438424	0.731159	0.934235
B_cell	Transitional_B_cells_PD_1	-5.22328	-0.315833	-1	0.792964	0.484653	0.306748	0.305041	0	1.71762	1.27719	0.0239594	0.0172337	0.751969	0.425143	0.0410738	0.877808	0.784457
B_cell	Transitional_B_cells_Tbet	-2.90533	-0.146133	-0.438596	4.54224	4.03877	3.16456	3.31344	2.78261	1.25012	0.155241	1.8593	0.245505	0.255368	0.565081	0.347595	0.450835	0.868888
Basophil	Basophils_CD71	-3.10973	-0.126858	-0.360915	7.67489	6.15079	5.88235	5.44429	3.91337	2.05801	0.700395	0.874071	0.34722	0.464084	0.945085	0.456292	0.673746	0.965337
Basophil	Basophils_Ki67	-1.7228	-0.128339	-0.241071	39.902	40.1288	25.876	29.0662	24.6569	0.80079	7.50755	0.195687	0.193123	0.877011	0.185247	0.286183	0.93942	0.588674
pDC	pDCs_CD38	0.101584	-0.292489	-0.519108	71.5818	81.4394	38.9157	33.7913	34.7841	0.281798	0.0242005	0.246581	1.61377e-10	0.000201553	0.800523	1.15384e-08	0.00384295	0.934235
pDC	pDCs_CD71	-0.881817	-0.0982399	-0.278032	52.8011	63.6175	42.7083	39.1207	45.4494	0.598199	0.171464	0.376321	0.0826237	0.236854	0.908591	0.14769	0.437035	0.965337
pDC	pDCs_CD86	-4.19914	-0.245367	-0.433599	3.53493	3.25444	1.54242	2.08194	1.68419	1.00092	7.27778	4.42287	0.0142708	0.520318	0.343533	0.0364415	0.712015	0.761178
pDC	pDCs_Ki67	-1.36849	-0.208732	-0.32236	36.8713	36.5878	33.3333	27.2522	31.4481	0.904988	2.27111	2.89979	0.00742108	0.295209	0.981679	0.0210142	0.508613	0.985123
pDC	pDCs_PD_1	-4.06924	0.0584859	-0.0294118	6.46209	2.0202	1.96078	5.78702	1.29131	2.42025	0.00192037	0.512996	0.432492	0.610535	0.446832	0.544901	0.76922	0.803736
NC_monos	NC_monocytes_BDCA1	-2.7549	-0.00424938	-0.215699	9.84923	9.02971	8.69565	12.6626	7.31918	0.375952	1.11327	1.85029	0.93971	0.0480793	0.0563629	0.966752	0.163698	0.411044
NC_monos	NC_monocytes_CD4	-0.136565	-0.10363	-0.137255	73.8264	72.3494	71.5249	58.8896	64.039	0.106166	0.0209607	1.45937	4.28389e-06	0.000422121	0.0179585	4.90077e-05	0.00635404	0.244578
NC_monos	NC_monocytes_CD40	-4.04471	-0.492569	-0.741629	2.88658	1.45985	0.725295	0.871664	0.419528	1.44356	5.50078	1.29304	0.000131836	0.00185708	0.760465	0.000919636	0.0165977	0.934235
NC_monos	NC_monocytes_CD69	-2.75079	-0.677809	-0.862378	4.49776	3.79242	1.72414	0.735018	0.625495	1.90216	0.908006	1.96487	2.14601e-10	0.0480793	0.765192	1.22752e-08	0.163698	0.934235
NC_monos	NC_monocytes_CD71	-0.947282	-0.293359	-0.418966	32.0417	28.2051	17.7778	15.4344	15.7083	1.42314	0.000240531	0.875454	0.00428314	0.000422121	0.0871062	0.0140802	0.00635404	0.479084
NC_monos	NC_monocytes_CD86	-0.166847	-0.0260233	-0.0765432	83.3903	83.8013	82.2943	78.5471	84.1455	0.0255466	0.220388	0.0227242	0.0833638	0.877011	0.393216	0.148087	0.93942	0.765032
NC_monos	NC_monocytes_FCRL5	-5.08312	-0.402451	-0.931784	1.27847	0.507099	0.270636	0.241681	0.13186	1.17677	4.29121	0.0268462	0.000151112	0.0428695	0.98129	0.00100507	0.155199	0.985123
NC_monos	NC_monocytes_Ki67	-2.76885	-0.24208	-0.510174	7.54173	4.76673	1.92604	4.84567	2.61975	1.09324	0.242724	6.62545	0.0325269	0.171979	0.800523	0.0684021	0.359022	0.934235
NC_monos	NC_monocytes_PD_1	-3.38547	-0.240873	-0.252735	12.7832	4.77528	4.30644	8.36915	3.92857	2.09883	6.33283	1.27159	0.0684738	0.202611	0.945085	0.129152	0.399633	0.965337
NC_monos	NC_monocytes_Tbet	-3.69163	-0.29415	-0.647703	4.46001	3.2197	1.72414	1.82434	1.5971	1.102	4.52037	0.461166	0.00912569	0.157976	0.343533	0.0248567	0.347546	0.761178
Bright_NK	CD56bright_NK_cells_CD16	-2.29409	-0.348159	-0.240483	23.1174	19.8142	16.158	14.2021	15	1.59365	13.7443	5.4864	0.00602837	0.316544	0.348651	0.0179595	0.526346	0.761178
Bright_NK	CD56bright_NK_cells_CD27	-1.74543	0.00565458	0.038169	18.7641	18.7822	20.4348	22.305	19.2982	1.11367	0.0587719	0.265499	0.961718	0.171979	0.45732	0.984165	0.359022	0.817459
Bright_NK	CD56bright_NK_cells_CD38	-0.363334	-0.15302	-0.307718	52.9194	53.9216	30.9412	35.1231	31.25	0.302175	1.04623	0.184151	0.00097425	0.000665253	0.114091	0.00422175	0.00864829	0.543835
Bright_NK	CD56bright_NK_cells_CD69	-1.82278	-0.340428	-0.167386	27.0258	24.1379	22.6923	17.4615	18.6087	1.8172	4.27684	2.32314	0.0131802	0.0480793	0.79266	0.0341925	0.163698	0.934235
Bright_NK	CD56bright_NK_cells_CD71	-1.67636	-0.532395	-0.562833	9.24419	6.45161	4.25532	3.01911	3.50877	2.66138	0.83155	2.21407	0.00293374	0.491791	0.0927024	0.0106209	0.699763	0.490979
Bright_NK	CD56bright_NK_cells_CD86	-3.09304	-0.449174	-0.630363	1.27062	1.3245	0.769231	0.524623	0	1.68743	1.79963	1.90852	0.00127421	0.982362	0.0209643	0.00520607	0.996296	0.249825
Bright_NK	CD56bright_NK_cells_FCRL5	-1.95389	-0.594323	-0.700113	10.3426	7.28477	3.47826	2.86587	2.5641	1.99105	0.127943	4.97082	6.27044e-05	0.642009	0.0277185	0.000498152	0.794869	0.304904
Bright_NK	CD56bright_NK_cells_HLADR	-4.287	-0.257355	-0.378381	6.27084	3.9548	4.14365	4.31789	3.50877	2.21164	8.1433	2.76502	0.0503595	1	0.237274	0.101276	1	0.622573
Bright_NK	CD56bright_NK_cells_Ki67	-0.723592	-0.425188	-0.496491	37.9792	34.7003	17.8571	17.674	19.5122	1.07487	1.37721	0.0125123	0.000516629	0.0600089	0.428571	0.00259221	0.18655	0.785714
Bright_NK	CD56bright_NK_cells_PD_1	-5.41202	-0.0888524	-0.910435	0.316084	0	0.352941	0.184981	0	1.17357	0.740411	1.88065	0.48764	0.049508	0.0067597	0.601142	0.16658	0.206423
Bright_NK	CD56bright_NK_cells_Tbet	-0.0309968	-0.170469	-0.0489548	92.7444	92.5651	91.3043	82.3779	88.4848	0.642944	2.94167	1.86914	0.0843922	0.219277	0.942877	0.148989	0.415319	0.965337
NK_cells	NK_cells_CD27	-4.84671	0.0164541	0.41139	1.18549	0.792698	0.850966	1.66001	0.843731	0.819919	1.07471	3.74201	0.845548	0.947127	0.596741	0.91601	0.96398	0.889875
NK_cells	NK_cells_CD38	0.278741	-0.138153	-0.257134	65.882	72.3881	58.1605	45.1311	44.4236	0.394196	7.25866	0.511203	1.14191e-08	0.0134671	0.367879	3.26586e-07	0.0621223	0.762417
NK_cells	NK_cells_CD69	-0.608097	-0.258375	-0.467104	38.0805	37.0199	30.4295	20.7191	21.59	0.62287	0.15628	4.40056	2.50466e-05	0.0134671	0.662249	0.000223854	0.0621223	0.923919
NK_cells	NK_cells_CD71	-3.57989	-0.312025	-0.58405	2.15792	1.24805	0.413333	1.27795	0.451162	1.26952	1.47625	1.01124	0.00164449	0.157976	0.872293	0.00638217	0.347546	0.959522
NK_cells	NK_cells_CD86	-4.75671	0.029829	-0.00198348	0.686671	0.460299	0.450857	2.19321	0.555874	1.00847	1.31788	0.152328	0.732118	0.316544	0.23707	0.824353	0.526346	0.622573
NK_cells	NK_cells_FCRL5	-3.62223	-0.252618	-0.497334	5.83165	2.59481	1.01333	1.92468	1.59402	1.29768	0.467402	0.817418	0.0318596	0.110156	0.800523	0.0679988	0.271591	0.934235
NK_cells	NK_cells_HLADR	-4.34334	-0.159734	-0.380837	1.6132	0.913242	1.17964	2.43511	0.595088	1.36069	0.163283	1.65308	0.0915161	0.362047	0.800523	0.159595	0.585003	0.934235
NK_cells	NK_cells_Ki67	-1.16481	-0.318087	-0.683039	23.7497	16.5281	7.48422	8.64217	7.50552	0.62018	0.660951	1.2647	1.86502e-05	0.0155014	0.800523	0.00018393	0.06617	0.934235
NK_cells	NK_cells_PD_1	-5.69287	-0.0164203	-0.270768	0.557984	0.456621	0.281789	1.89143	0.37162	1.02071	0.875455	0.281793	0.845409	0.947127	0.730335	0.91601	0.96398	0.934235
NK_cells	NK_cells_Tbet	-0.0452634	-0.0067712	-0.00873375	94.9754	96.1466	96.689	93.8599	96.0148	0.00316741	0.411278	0.105797	0.185599	0.674121	0.393216	0.279662	0.810079	0.765032
cDCs	cDCs_BDCA1pos	-1.72451	-0.0339605	0.0253997	28.7621	29.5332	26.7082	26.7453	23.4189	0.690731	1.27487	0.00913159	0.589424	0.316544	0.393216	0.7083	0.526346	0.765032
cDCs	cDCs_CD11b	-1.01356	0.00577829	0.019113	42.9762	42.0692	45.6879	43.7502	41.3749	0.132744	0.00778048	8.76902	0.869162	0.947127	0.836239	0.931013	0.96398	0.934235
cDCs	cDCs_CD40	-5.26826	-0.191268	-0.154589	0.457123	0.282619	0.251889	0.201389	0.187319	0.489317	1.83206	3.08054	0.00308722	0.255368	0.836239	0.0110368	0.450835	0.934235
cDCs	cDCs_CD69	-3.03494	-0.345909	-0.610317	5.7957	5.49753	4.33651	2.68369	2.02762	1.48398	1.33774	0.677881	5.11859e-05	0.642009	0.367879	0.000430564	0.794869	0.762417
cDCs	cDCs_CD71	-1.08378	-0.209375	-0.376657	27.8144	20.3685	18.7684	15.4296	12.8294	0.898447	0.130425	0.641828	0.0020201	0.274813	0.475068	0.0075432	0.479248	0.84391
cDCs	cDCs_CD86	-0.433437	-0.0993166	-0.263902	54.2859	52.9018	55.2645	42.0277	43.1918	0.0901102	0.0710885	0.521604	0.000164736	0.171979	0.695993	0.00107078	0.359022	0.934235
cDCs	cDCs_HLADR	-0.167581	-0.0266134	-0.0275777	88.4055	88.9064	92.5103	82.5047	88.4297	0.0303333	1.75478	0.598926	0.0153046	0.911983	0.393216	0.0379449	0.941614	0.765032
cDCs	cDCs_Ki67	-0.381321	-0.042491	-0.0401431	79.5286	83.3215	81.2751	72.458	82.2742	0.0657777	2.75092	6.9933	0.0100458	0.740024	0.596741	0.0268913	0.867405	0.889875
cDCs	cDCs_PD_1	-2.9382	-0.12139	0.0600078	10.1866	5.52239	5.23851	8.40679	2.89639	1.84129	0.221823	0.00210445	0.128303	0.520318	0.367879	0.21089	0.712015	0.762417
cDCs	cDCs_Tbet	-3.8465	-0.031466	-0.100781	2.89836	2.83643	2.2807	2.51152	2.51515	0.12342	3.07722	3.63519	0.371468	0.186855	0.504205	0.480724	0.381717	0.863488
Classical_monos	Classical_monocytes_BDCA1	-3.00187	-0.000601384	-0.0729411	7.33982	6.26189	6.70137	6.96944	6.07944	0.308309	1.29994	0.395479	0.986409	0.132475	0.201545	0.98987	0.310555	0.619596
Classical_monos	Classical_monocytes_CD4	-0.216344	-0.0634196	-0.0882852	74.9554	79.8419	79.3932	64.4972	68.0257	0.118563	0.000625985	2.16442	0.0056901	0.002696	0.129382	0.0174986	0.0220302	0.555916
Classical_monos	Classical_monocytes_CD16	-3.56602	-0.268007	-0.448305	3.86473	3.46047	1.92652	1.59807	0.953798	1.09594	3.19956	8.91117	0.000228819	0.0299123	0.945085	0.00133555	0.117191	0.965337
Classical_monos	Classical_monocytes_CD40	-5.51958	-0.128095	-0.251662	0.581094	0.153566	0.0892716	0.199468	0.0907182	0.595808	0.59514	10.2	0.0160545	0.00384118	0.0784281	0.0392444	0.0274644	0.477244
Classical_monos	Classical_monocytes_CD69	-2.73734	-0.472214	-0.728466	9.97135	9.35083	3.8886	2.76036	2.42137	1.96957	1.69279	1.9007	2.2545e-08	0.338829	0.565081	5.37322e-07	0.553744	0.868888
Classical_monos	Classical_monocytes_CD71	-1.33158	-0.310558	-0.504205	17.1737	13.3352	6.72316	6.03359	4.55513	1.04289	0.503061	1.46561	1.33406e-05	6.54098e-05	0.00611557	0.000141312	0.00170066	0.206423
Classical_monos	Classical_monocytes_CD86	-0.350313	-0.0799387	-0.164774	61.3183	62.0044	60.7947	50.7529	54.7794	0.0780083	0.0270774	0.0260548	0.000460101	0.674121	0.367879	0.0023498	0.810079	0.762417
Classical_monos	Classical_monocytes_FCRL5	-6.19799	-0.0410596	-0.112361	0.364232	0.14117	0.118177	0.217644	0.158499	0.410453	2.2354	3.52929	0.540957	0.0907982	0.129382	0.658356	0.252119	0.555916
Classical_monos	Classical_monocytes_Ki67	-0.34821	-0.0307158	-0.0422188	83.5808	85.623	83.8193	77.2982	84.3657	0.0577149	2.22164	8.04619	0.0102032	0.911983	0.695993	0.0270197	0.941614	0.934235
Classical_monos	Classical_monocytes_PD_1	-3.76847	-0.135177	-0.328944	3.77348	1.68072	1.46902	2.252	0.89048	1.3005	0.111123	0.189279	0.00399267	0.520318	0.945085	0.0132779	0.712015	0.965337
Classical_monos	Classical_monocytes_PDL1	-6.46523	-0.0358896	-0.0314636	0.124756	0.077788	0.0527951	0.0900038	0.0822873	0.15972	3.19021	0.915327	0.41528	0.0203463	0.393216	0.530224	0.0843337	0.765032
Classical_monos	Classical_monocytes_Tbet	-3.46577	-0.0843867	-0.332192	3.81654	3.23329	2.66889	2.94961	3.03653	0.313225	0.440989	2.11893	0.0132705	0.295209	0.106667	0.0341925	0.508613	0.517064
gdTcell	non_naive_Vd2p_HLADR	-3.34478	-0.111815	-0.156323	4.92049	4.08249	4.61976	5.73608	3.51558	0.923157	3.12979	0.353059	0.184233	0.419547	0.504205	0.279662	0.631528	0.863488
gdTcell	non_naive_Vd2p_CD38	-2.80279	-0.239371	-0.571464	7.09339	5.47282	2.50521	5.18849	4.20827	1.84977	0.0762057	0.025854	0.0686404	0.00611557	0.013449	0.129152	0.0376893	0.244578
gdTcell	non_naive_Vd2p_CD27	0.234572	-0.0199774	-0.00131855	63.1888	65.0646	69.5516	64.1311	70.0974	0.128917	28.2314	1.85717	0.243071	0.662249	0.800523	0.345863	0.810079	0.934235
gdTcell	non_naive_Vd2p_CCR7	-3.5221	-0.028701	-0.028092	2.74354	1.91636	2.39971	3.30529	2.18037	1.40969	0.995008	0.0335692	0.829403	0.0704311	0.0630915	0.908847	0.21429	0.429623
gdTcell	non_naive_gdT_cells_HLADR	-3.42991	-0.0329687	-0.162355	10.5433	7.84884	8.46847	9.76401	7.38382	2.06595	1.68152	0.91921	0.811667	0.911983	0.800523	0.892833	0.941614	0.934235
gdTcell	non_naive_gdT_cells_CD38	-0.769202	-0.316633	-0.492857	16.9604	16.6667	9.52381	11.3121	10.8187	2.2922	1.80658	1.96309	0.0362208	0.00632548	0.23707	0.0756143	0.0376893	0.622573
gdTcell	non_naive_gdT_cells_CD27	-2.18202	-0.0432339	-0.130435	13.6289	9.85915	6.68297	12.9359	9.69676	1.83197	1.33569	3.84564	0.67251	0.120928	0.185247	0.778696	0.293097	0.588674
gdTcell	non_naive_gdT_cells_CCR7	0.747191	-0.00279333	-0.0522007	66.8667	79.1667	73.3333	63.5184	72.5564	1.02463	21.7059	0.470583	0.977241	0.579728	0.393216	0.9876	0.753646	0.765032
CD8	non_naive_CD8_CD27	0.156688	-0.0205095	-0.0686294	71.3281	72.0125	75.0387	68.8482	72.0077	0.0900582	30.7306	2.90636	0.188732	0.740024	0.872293	0.282525	0.867405	0.959522
CD8	non_naive_CD8_CCR7	-2.10944	-0.0654624	-0.104564	15.4939	13.5036	10.3329	12.8464	10.7026	0.366366	0.0154786	5.78936	0.1796	0.0134671	0.0155666	0.27769	0.0621223	0.244578
CD8	non_naive_CD8_HLADR	-1.8881	-0.429581	-0.599532	18.1716	14.7722	8.69565	5.7716	4.95058	0.62995	7.41116	1.87852	3.77643e-10	0.002696	0.981679	1.8001e-08	0.0220302	0.985123
CD4	Tregs_CCR7	-0.851819	-0.045927	-0.0616361	44.5051	45.3076	40.5063	41.826	45.1431	0.0858116	1.50537	0.176113	0.00386324	0.00632548	0.0871062	0.0131534	0.0376893	0.479084
CD4	Tregs_CD27	-0.0289745	-0.00579084	-0.00438297	94.4583	94.8059	94.8095	93.1514	93.2256	0.0020358	2.23822	1.55784	0.0240527	0.219277	0.534229	0.052916	0.415319	0.868121
CD4	Tregs_CD38	-2.23295	-0.124696	-0.213078	9.60615	8.22281	6.51751	7.06743	5.84509	0.509626	0.00109848	0.000905503	0.00617161	0.0537795	0.765192	0.0181967	0.174784	0.934235
CD4	Tregs_CD127	-1.20222	-0.0541299	-0.0810684	26.8536	25.0911	26.2907	24.4453	25.0343	0.22455	0.00410651	0.62306	0.0153902	0.740024	0.908591	0.0379449	0.867405	0.965337
CD4	Th1_HLADR	-3.06435	-0.0745381	-0.140049	8.80792	8.25485	7.43982	7.33693	7.44733	0.357714	12.4538	0.124686	0.0497594	0.144812	0.565081	0.10093	0.3287	0.868888
CD4	Th1_CD25	-0.287635	-0.0281634	-0.0468413	47.5159	50	47.8689	45.7159	45.2771	0.131743	16.5794	2.61815	0.135314	0.674121	0.419547	0.219885	0.810079	0.779158
CD4	Th1_CD127	-0.209536	0.0167301	0.00756818	73.7033	75.9288	79.3443	76.6214	79.2768	0.0316552	8.39251	2.74152	0.0630351	0.773706	0.945085	0.12264	0.878095	0.965337
CD4	Th1_CD27	0.118844	-0.029979	-0.0254634	75.8189	85.2036	81.1469	72.1073	82.9952	0.153785	10.6959	0.456418	0.073129	0.110156	0.218808	0.136699	0.271591	0.619596
CD4	Th1_CCR7	-1.23206	-0.0442023	-0.0982348	38.7199	42.9328	32.6923	36.3387	34.3655	0.23156	2.15344	2.25664	0.0748557	0.000154398	0.000448665	0.137547	0.00315412	0.0427727
CD4	Th2_CCR7	-1.43338	-0.0172084	-0.0329537	45.5723	40.7566	38.5167	44.8973	38.2874	0.14465	18.944	10.148	0.11462	0.202611	0.155501	0.191704	0.399633	0.555916
CD4	Th2_CD25	-0.293563	-0.0174124	-0.0498071	67.6976	68.3999	67.4288	65.1785	68.1353	0.0252522	2.9697	1.88896	0.0213683	0.386202	0.169912	0.0481208	0.613632	0.565056
CD4	Th2_CD27	-0.138086	-0.0222063	-0.0373648	79.9654	80.0828	80.6421	76.5245	77.8489	0.0159419	1.55157	1.73261	0.00484378	0.549648	0.908591	0.0155654	0.731159	0.965337
CD4	Th2_CD127	-0.267487	-0.00918902	-0.0192256	80.2607	77.9734	78.2979	78.5926	78.1911	0.0122729	0.67833	9.39228	0.085591	0.842261	0.534229	0.150178	0.922937	0.868121
CD4	Th2_HLADR	-3.54656	0.0498192	0.319596	6.28324	5.76529	6.67166	7.14747	7.61898	0.162428	28.2089	0.528381	0.11432	0.80781	0.320208	0.191704	0.906015	0.750652
CD4	TFH_CCR7	-0.198964	-0.221746	-0.179487	78.3158	82.1705	77.3723	66.8035	70.25	0.664237	4.21287	0.471296	0.0232671	0.171979	0.836239	0.0515844	0.359022	0.934235
CD4	TFH_CD25	0.0124955	-0.264414	-0.0838068	59.3009	60	68.1818	56.7176	61.4387	2.69962	0.00467914	0.0814841	0.147281	0.642009	0.765192	0.234506	0.794869	0.934235
CD4	TFH_CD27	-0.000873905	-0.0383369	-0.113683	95.1121	98.7805	97.9452	87.4293	91.5909	0.0227789	0.40712	0.0146686	0.0217769	0.144812	0.169912	0.0486579	0.3287	0.565056
CD4	TFH_HLADR	-3.19448	-0.358051	0.50283	6.35825	2.8125	3.22581	5.4915	1.50524	4.04346	0.223325	0.0161041	0.101613	0.0600089	0.291279	0.172856	0.18655	0.709974
CD4	TFH_CD127	-0.0515392	-0.141683	-0.0660377	81.5553	85.7143	78.2258	74.1689	75	1.2185	0.0593653	0.110629	0.299765	0.464084	0.836239	0.406317	0.673746	0.934235
CD4	Th2_CD38	-2.62094	-0.128197	-0.292573	4.47206	4.8376	3.79384	3.44306	2.83102	0.391614	0.299937	15.5013	0.000279264	0.100119	0.596741	0.00150697	0.257964	0.889875
CD4	Th17_CCR7	-0.991575	-0.225232	0.0331212	46.9234	44.7395	50	44.9246	52.8805	1.1772	3.30112	1.26444	0.0809668	0.00033288	0.0155666	0.145947	0.00560022	0.244578
CD4	Th17_CD25	0.00207531	-0.0619267	-0.0382172	71.0803	73.2102	74.8037	62.4395	61.0119	0.0664569	9.62211	3.65394	0.0100607	0.110156	0.0179585	0.0268913	0.271591	0.244578
CD4	Th17_CD27	-0.16417	0.00824093	0.00435381	83.1303	82.6291	84.2909	85.902	86.663	0.0136822	1.62765	0.481592	0.52767	0.157976	0.0502214	0.647698	0.347546	0.398981
CD4	Th17_CD127	-0.0108132	-0.0232852	-0.040733	90.6168	91.8919	91.8239	86.446	90.5041	0.0134949	2.52521	2.91798	0.0454246	0.186855	0.0965121	0.0937777	0.381717	0.501863
CD4	Th17_HLADR	-3.82239	-0.0611027	0.0642857	5.5488	3.24074	3.4552	9.7595	4.58333	1.95889	3.83707	0.763328	0.700777	0.740024	0.411758	0.798495	0.867405	0.779158
CD4	Tctl_CCR7	-2.02201	-0.0386233	-0.0874251	26.8798	26.5244	23.8095	25.5957	27.7653	0.4392	7.86576	0.374405	0.147591	0.000117383	0.000271659	0.234506	0.00279762	0.0388472
CD4	Tctl_CD25	-1.04305	-0.0743661	-0.110857	26.0978	25.9275	26.3074	22.3251	22.5317	0.209967	2.68837	1.89475	0.00546768	0.236854	0.800523	0.0171841	0.437035	0.934235
CD4	Tctl_CD27	-0.0686484	-0.0188966	-0.0068233	68.6729	71.223	74.4681	67.7025	69.8308	0.209743	4.15699	0.864429	0.176691	0.157976	0.169912	0.277657	0.347546	0.565056
CD4	Tctl_CD127	-0.394309	0.00345697	0.0488518	71.4842	72.7273	73.1321	71.0931	72.264	0.0186263	0.000219588	10.4445	0.71148	0.202611	0.106667	0.807474	0.399633	0.517064
CD4	Tctl_HLADR	-2.28607	-0.0488421	0.209729	12.2397	10.917	12.6246	11.6927	12.3351	0.395687	2.26431	2.0628	0.334178	0.186855	0.23707	0.445979	0.381717	0.622573
CD4	Tregs_HLADR	-2.4094	0.0430237	0.167464	18.8954	16.6265	20.1613	20.8029	20.4305	0.165771	24.2109	0.566991	0.129502	0.520318	0.62914	0.211643	0.712015	0.89967

## Sheet: Col annotations for A.
cell_type	Parent population
feature	Parent_marker {e.g. B_cell_CXCR5: Percent of CXCR5 positive cells from total B cells}
intercept	Intercept for linear mixed effect (LME) model for feature abundance with time since index visit as fixed effect for slope and patient ID as random effect on intercept)
coefficient	Coefficient from LME for time since index visit
delta_median	Median[(Visit 3 abundance - Visit 1 abundance)/Visit 1 abundance]
mean_time1	Mean of Visit 1 abundance
median_time1	Median of Visit 1 abundance
median_time2	Median of Visit 2 abundance
mean_time3	Mean of Visit 3 abundance
median_time3	Median of Visit 3 abundance
total_variance	Total variance
age_percent	% of variance explained by age
sex_percent	% of variance explained by sex
p_value	p value from LME
p_value_unif	p value for cross-sectional comparion with visit 1 and cross-sectional uninfected data
p_value_unif_tp3	p value for cross-sectional comparion with visit 3 and cross-sectional uninfected data
p_adjust	B.H. adjusted p value from LME
p_adjust_uninf	B.H. adjusted p value for cross-sectional comparion with visit 1 and cross-sectional uninfected data
p_adjust_uninf_tp3	B.H. adjusted p value for cross-sectional comparion with visit 3 and cross-sectional uninfected data

## Sheet: B. LME landmark features
cell_type	feature	intercept	coefficient	delta_median	mean_time1	median_time1	median_time2	mean_time3	median_time3	total_variance	age_percent	sex_percent	p_value	p_adjust
Classical_monos	Classical_monocytes	3.21068	-0.062008	-0.0615585	29.8758	29.4845	27.2116	24.6964	24.6309	0.192599	1.60489	1.52588	0.154756	0.262767
NC_monos	NC_monocytes	-0.412593	-0.110914	-0.0141712	1.51269	0.948389	0.999737	1.06734	0.885103	1.11068	4.39461	0.263734	0.275061	0.356128
cDCs	cDCs	0.589975	0.101094	0.184129	2.69316	2.49132	2.80493	3.64086	3.45226	0.424055	0.00223167	7.96488	0.0704917	0.163289
pDC	pDCs	-0.636907	0.118265	0.490078	0.507255	0.40415	0.528649	0.666383	0.601027	0.33006	4.22348	0.372095	0.0471977	0.117994
NK_cells	NK_cells	0.687014	-0.18182	-0.294212	3.85033	2.34426	2.01957	2.73274	1.89696	0.981201	2.5869	1.28438	0.0308111	0.0914964
Bright_NK	CD56bright_NK_cells	-0.448286	-0.227873	0.0586414	0.203693	0.19752	0.229737	0.211263	0.178969	1.01459	3.3877	0.527438	0.02612	0.0870667
Basophil	Basophils	-2.26854	0.112652	0.386546	0.287159	0.0946049	0.185093	0.597452	0.167662	1.77243	0.140372	0.188103	0.0979874	0.195975
CD4	CD4	3.37945	-0.0114734	-0.0246824	31.0993	29.5406	29.1479	31.516	32.1618	0.100088	0.590591	2.0721	0.657841	0.77393
CD8	CD8	2.83379	-0.0356637	-0.134368	14.2232	13.7593	13.2929	13.8357	12.1953	0.19785	2.17301	1.15998	0.121016	0.225341
gdTcell	Vd2	0.07486	0.0169317	0.0553232	0.928379	0.564066	0.526422	0.831982	0.511164	2.36769	4.79686	0.707834	0.797804	0.839794
gdTcell	gdTCRpVD2n	-1.29764	-0.0319805	-0.0563014	0.30458	0.25699	0.27221	0.314465	0.239123	0.974396	0.100845	0.0721196	0.214155	0.317266
B_cell	B_cells	2.33633	0.0941282	0.260198	8.42604	6.95619	8.37432	10.6563	9.93306	0.250323	12.7034	0.319357	0.00834909	0.0477091
CD4	non_naive_CD4	3.97788	0.0258669	0.0359514	67.1162	69.4561	75.2791	72.8711	75.0578	0.0412683	5.92342	0.327638	0.00398224	0.0318579
CD4	CD4_Tregs	1.64448	-0.0550623	-0.0672708	5.45277	5.43067	5.16247	4.78892	4.62433	0.105945	0.0258983	14.8089	0.00558527	0.0372351
CD4	non_naive_CD4_Th1	1.84614	-0.0755612	-0.143679	5.83414	5.72564	6.11541	5.073	4.6921	0.228638	0.112803	0.432184	0.0021232	0.0283093
CD4	non_naive_CD4_Th2	2.45422	-0.0294511	0.0147173	16.3455	16.2499	16.456	15.4304	15.5798	0.152837	3.30277	14.2208	0.296327	0.370409
CD4	non_naive_CD4_Th17	2.07892	-0.464921	-0.680576	1.9143	0.997889	0.772201	0.60785	0.173972	2.51968	6.45978	0.031457	0.000510605	0.0204242
CD4	non_naive_CD4_TFH	-0.432238	-0.32078	-0.484053	0.946439	0.224209	0.161355	0.203206	0.082675	2.61692	0.648394	0.13703	0.0110725	0.0553625
CD4	non_naive_CD4_TFH_TH17	-1.4837	-0.476851	-0.621548	0.263258	0.0182496	0.0230508	0.0342616	0.00472825	6.04026	2.93746	0.00855157	0.0320237	0.0914964
CD4	non_naive_CD4_Tctl	1.44058	0.0110372	-0.000157861	8.10734	6.43771	6.41742	8.01738	6.49891	0.287436	5.97264	0.698037	0.724816	0.804908
CD8	non_naive_CD8	3.71691	0.00726248	0.00452406	68.5434	68.2263	75.8792	71.471	72.8272	0.0829338	34.5985	5.08886	0.689233	0.787695
gdTcell	non_naive_Vd2p	4.57602	-0.00628882	-0.000758147	96.2423	97.706	98.4473	93.9595	98.2895	0.00656503	0.00128382	1.27728	0.267196	0.356128
gdTcell	non_naive_gdT_cells	3.91608	0.0170648	0.012766	77.3425	79.8969	86.0606	80.0419	87.7841	0.0577005	27.6399	0.2386	0.172717	0.276347
B_cell	Transitional_B_cells	1.40758	-0.127613	-0.274618	2.37748	2.00991	1.01929	1.57288	1.34357	0.420875	3.59618	13.6864	0.0374882	0.0999686
B_cell	Naive_B_cells	4.1403	0.0340023	0.016667	68.4781	70.88	74.0641	72.8403	74.7442	0.042431	0.00543113	0.00525319	0.123937	0.225341
B_cell	DN_B_cells	2.44056	-0.0074552	-0.0960387	12.2583	11.1346	10.9025	12.6332	11.3271	0.232303	0.0488935	0.414928	0.851956	0.868225
B_cell	Plasmablast	-0.30771	-0.414993	-0.530175	3.04178	0.677513	0.339827	0.557029	0.520464	2.32664	4.26947	1.02308	0.0158606	0.0704916
B_cell	Mem_B_cell_IgDposIgMpos	1.63111	-0.0443676	-0.0692951	4.60571	3.70561	3.90675	4.35951	3.11511	0.550593	3.27555	9.2308	0.275999	0.356128
B_cell	Mem_B_cell_IgDnegIgMpos	0.658616	-0.102695	-0.202517	1.79088	1.33601	1.20831	1.55709	1.22821	0.334668	0.296677	3.54241	0.0229158	0.0833648
B_cell	Mem_B_cell_IgDnegIgMneg	2.0465	-0.0731834	-0.0922693	7.38464	5.8706	5.63847	6.47863	5.86113	0.43267	0.0159821	2.74738	0.07348	0.163289
CD4	CD4_TN	3.87556	-0.0789837	-0.138965	28.8727	25.692	21.8897	23.7442	23.0873	0.271801	7.14361	2.61376	0.00142589	0.0283093
CD4	CD4_TCM	3.04049	0.0101045	0.0150988	40.3829	37.0519	41.3916	44.1359	42.7156	0.104765	30.4581	1.99947	0.186499	0.286922
CD4	CD4_TTM	3.52768	0.0205503	0.0537654	20.1789	19.4492	21.4734	20.2856	21.0951	0.146612	25.2155	1.11386	0.241576	0.345109
CD4	CD4_TEM	1.40234	0.106198	0.265655	7.8512	5.53913	7.51544	9.26181	7.19651	0.384092	1.70925	0.236727	0.00390437	0.0318579
CD4	CD4_TEMRA	1.59318	-0.00451073	-0.062474	2.70313	1.73255	1.86409	2.56417	1.77653	0.950778	7.39202	4.09179	0.868225	0.868225
CD8	CD8_TN	4.60063	-0.0188613	-0.00521545	31.9847	34.0673	24.0101	28.3651	27.9395	0.493702	40.3858	0.303963	0.55134	0.668291
CD8	CD8_TCM	1.96593	-0.0620277	-0.0911171	12.7922	9.84793	8.23008	11.3762	8.09755	0.345455	4.68652	1.52752	0.15766	0.262767
CD8	CD8_TEM	1.17361	0.111532	0.17848	14.8293	11.5996	14.2956	18.1778	15.1831	0.580113	24.7769	8.91229	0.0229253	0.0833648
CD8	CD8_TTM	3.33106	-0.00972947	0.0292619	27.7802	25.9149	31.017	28.1408	27.7676	0.143392	0.153213	2.83846	0.74454	0.804908
CD8	CD8_TEMRA	2.14451	0.0559871	0.0994072	12.6301	10.5667	11.6121	13.9563	13.0276	0.264061	2.42866	2.6205	0.0868044	0.182746

## Sheet: C. LME UI Phenotype features
cell_type	feature	intercept	coefficient	delta_median	mean_time1	median_time1	median_time2	mean_time3	median_time3	total_variance	age_percent	sex_percent	p_value	p_adjust
NC_monos	NC_monocytes_CX3CR1	1.67933	-0.442683	-0.0864651	80.0266	81.6792	86.7602	66.0467	82.7454	2.64204	2.31211	0.360005	0.218539	0.639461
Bright_NK	CD56bright_NK_cells_CD127	-0.519961	-0.0108828	0.0131907	43.6269	43.8297	35.8	41.724	40.3549	0.0543592	5.29447	16.5543	0.730054	0.885385
Bright_NK	CD56bright_NK_cells_Eomes	0.0449398	-0.0163112	0.00355994	96.8893	97.046	95.2267	93.3051	97.8106	0.00576496	0.17905	5.20884	0.32233	0.674127
Bright_NK	CD56bright_NK_cells_GzB	-0.946652	0.162171	0.544913	45.1395	47.2108	43.0939	57.0503	55.9793	0.582541	3.75987	0.00917116	0.20289	0.639461
Bright_NK	CD56bright_NK_cells_Tigit	-2.0747	0.105965	0.35446	22.5214	21.0284	22.7273	28.861	29.3791	0.179608	3.12926	0.65039	0.105767	0.58345
NK_cells	NK_cells_CD127	-3.25245	0.0123918	-0.0498183	4.30947	4.23635	3.99637	4.42024	4.08714	0.0221637	3.31517	0.247331	0.709277	0.882725
NK_cells	NK_cells_Eomes	-0.182396	-0.00485335	-0.0530502	79.6791	83.0873	78.2105	79.32	85.0615	0.0170997	1.52017	11.8497	0.859624	0.936356
NK_cells	NK_cells_GzB	-0.0589692	0.018018	-0.0295998	87.2284	93.2951	90.3241	90.1877	91.1404	0.0184898	1.98911	6.12169	0.524053	0.758148
NK_cells	NK_cells_Tigit	-1.01335	0.0407752	0.288245	22.817	23.1787	18.1199	26.2141	21.2777	0.162944	2.46692	34.4796	0.299774	0.674127
Classical_monos	Classical_monocytes_CX3CR1	-1.59346	-0.0126574	0.0334823	19.8808	21.7606	16.4804	19.9069	23.4526	0.191083	5.43158	21.2597	0.88187	0.948954
B_cell	B_cell_CXCR5	-0.00033377	-0.00133829	0.0552015	79.1466	82.8049	83.4109	79.8989	83.8791	0.015897	11.0518	16.0916	0.955547	0.974026
CD4	Th2_Helios	-1.46814	-0.0336834	-0.00681232	13.2816	14.4273	11.7032	12.4916	12.4525	0.100377	1.30066	39.8838	0.457758	0.729952
CD4	Th2_ICOS	-1.12082	0.0318515	0.123417	21.6288	24.0915	21.2628	23.7698	25.7699	0.174227	10.2473	4.71212	0.593235	0.816525
CD4	Th2_Ki67	-1.89487	-0.041004	-0.0332784	8.16748	7.67312	7.64064	7.4614	7.58457	0.0931648	29.0865	1.269	0.424573	0.720258
CD4	Th2_PD_1	-2.69432	0.0815054	0.0444415	6.63172	7.74316	6.32578	7.24805	7.78469	0.111889	2.9346	4.43177	0.260334	0.665229
CD4	Th2_PD_L1	-3.23454	0.07101	0.226665	5.44494	5.51701	5.66649	6.37092	6.24333	0.0440927	0.179637	9.53271	0.0506311	0.516435
CD4	Th2_Tigit	-2.0462	0.073126	0.151567	8.17488	7.32614	7.79177	9.03052	8.79437	0.146442	4.99896	44.7643	0.150597	0.634224
CD4	Th17_CD38	-3.48758	0.162151	0.577156	2.49821	1.50584	1.5444	3.40775	2.51096	0.353518	51.5712	16.9906	0.0023733	0.458484
CD4	Th17_Ki67	-2.61227	0.0482765	0.140906	4.60463	4.0455	4.7619	5.2003	5.32319	0.0590255	67.997	0.0415645	0.0815161	0.554312
CD4	Th17_PD_1	-2.64487	0.106559	0.276085	9.26682	9.46204	6.56077	10.9563	10.2188	0.147037	14.575	18.6604	0.0882144	0.563275
CD4	Th17_Tigit	-2.76367	0.0382545	0.133425	4.76055	4.68412	4.23784	5.16844	5.13319	0.0507889	21.4536	4.29804	0.169523	0.638158
CD4	TFH_CD38	-2.69168	0.013712	-0.0848383	4.92488	4.85297	2.44361	4.6636	5.17734	0.382573	24.1334	6.03903	0.882361	0.948954
CD4	TFH_ICOS	-1.92544	0.0707118	-0.0249961	10.3224	10.487	5.78662	12.8122	14.0063	0.282791	18.9696	0.00132755	0.353203	0.681889
CD4	TFH_Ki67	-3.74056	0.139332	0.255479	3.73398	3.62705	3.16667	4.81148	4.68827	0.140276	2.2432	6.64004	0.0772377	0.554312
CD4	TFH_PD_1	-3.15694	0.154887	0.346506	8.84377	10.9736	6.66667	11.2417	10.7812	0.261812	4.73604	27.101	0.0889382	0.563275
CD4	Tctl_CD38	-3.559	0.0925646	0.188801	6.7477	5.6938	4.72933	7.10008	7.26714	0.220166	0.0603218	23.3208	0.209586	0.639461
CD4	Tctl_CX3CR1	-3.73265	0.130495	0.576199	1.51541	1.05339	0.579863	1.91755	0.916594	0.922044	32.6774	1.56167	0.418141	0.713594
CD4	Tctl_GzB	0.241064	-0.0666595	-0.251554	33.2949	27.9568	34.6008	27.5651	23.7649	0.288233	76.811	0.0705504	0.233347	0.639461
CD4	Tctl_Helios	-2.27201	0.0892338	0.0932173	15.6626	15.7985	17.5739	18.7694	18.4521	0.0581149	11.7309	0.527917	0.067287	0.532689
CD4	Tctl_ICOS	-3.29026	0.178505	0.609195	8.37574	6.8452	5.06062	11.3123	11.2416	0.259447	1.50921	0.119609	0.0332545	0.473876
CD4	Tctl_Ki67	-2.68488	0.0833228	0.126058	10.147	9.66833	9.42891	11.7992	11.4168	0.0480999	2.94256	1.04926	0.0788746	0.554312
CD4	Tctl_PD_1	-1.12834	0.0368714	-0.0572403	36.0698	34.7597	29.9947	37.079	36.0538	0.122526	5.7663	7.25303	0.366778	0.682452
CD4	Tctl_PD_L1	-3.48517	0.133676	0.368378	6.05397	5.79904	5.33434	7.95919	8.43693	0.0964721	17.4007	1.03771	0.021439	0.458484
CD4	Tctl_Tigit	-2.59649	0.0439314	0.164252	15.7708	13.612	13.0146	16.2474	13.6057	0.172853	19.1224	0.00417485	0.446365	0.722807
CD4	Th1_CD38	-3.54031	0.207688	0.533487	4.84486	4.42384	4.02267	7.38238	8.02304	0.218833	8.49635	13.823	0.00866186	0.458484
CD4	Th1_CX3CR1	-3.6661	-0.0929836	0.44945	0.516879	0.282521	0.291368	0.588461	0.102677	0.816398	35.8553	0.524813	0.52778	0.759683
CD4	Th1_GzB	2.20104	-0.0381709	-0.0935519	54.2057	60.9407	64.9329	51.3191	64.197	1.07209	71.5303	9.35763	0.410175	0.709623
CD4	Th1_Helios	-3.15522	0.00635132	0.0806852	3.11601	3.19931	2.78534	3.18812	3.25678	0.0661501	1.35603	19.4023	0.826175	0.930672
CD4	Th1_ICOS	-2.48683	0.214174	0.77638	9.85494	8.75185	6.42294	14.8109	16.6644	0.409031	4.18062	1.51516	0.0253886	0.458484
CD4	Th1_Ki67	-2.71807	0.121227	0.185868	6.87275	7.11212	6.74668	9.28392	8.93195	0.0778726	6.6278	0.5468	0.0111087	0.458484
CD4	Th1_PD_1	-1.70217	0.0704297	0.136127	19.3405	20.9967	15.1684	21.2873	21.2345	0.123874	14.9337	7.94571	0.133602	0.634224
CD4	Th1_PD_L1	-3.07059	0.158406	0.66953	10.4135	10.3859	8.55651	14.2627	15.0784	0.106631	18.4213	0.788128	0.0108275	0.458484
CD4	Th1_Tigit	-2.77872	0.12967	0.45489	9.24805	9.29111	7.87865	11.8244	9.90554	0.17116	4.52663	10.9528	0.0129612	0.458484
CD4	Tregs_CCR4	-0.892276	0.0936023	0.0209814	56.4298	59.9277	52.1656	64.3349	66.7922	0.156156	1.50494	3.30665	0.218365	0.639461
CD4	Tregs_CCR6	-1.51868	0.0193896	-0.0178181	37.0823	35.5121	33.603	38.2395	39.1601	0.12222	12.3047	1.23814	0.793164	0.922661
CD4	Tregs_CD38	-2.98319	0.193214	0.128101	7.34822	6.99237	6.04651	12.5646	10.8748	0.249464	0.183772	0.616597	0.0597977	0.516435
CD4	Tregs_CD69	-3.6169	0.207239	0.472178	2.07188	1.90026	2.63566	2.33564	2.26217	0.686227	4.24896	10.0145	0.228814	0.639461
CD4	Tregs_CTLA4	-1.98472	0.0547579	0.119247	30.3612	30.2772	27.907	34.3983	34.9979	0.0860791	23.8823	11.5479	0.302735	0.674127
CD4	Tregs_Helios	0.181358	-0.0718802	-0.173715	75.259	78.193	77.5345	63.5725	65.3843	0.034013	26.8974	0.9041	0.00957659	0.458484
CD4	Tregs_ICOS	-1.5618	0.125177	0.192347	24.4672	26.0934	23.8662	30.2202	27.911	0.278144	0.898887	2.08665	0.190479	0.639461
CD4	Tregs_Ki67	-1.94662	0.0439401	-0.0599483	19.1825	19.0026	15.9448	21.5972	20.4886	0.137908	0.282902	1.62137	0.598785	0.816525
CD4	Tregs_PD_1	-3.39625	0.162676	0.357313	10.8826	10.6131	10.8306	16.1267	14.7431	0.168582	9.34494	24.1878	0.0241753	0.458484
CD4	Tregs_Tigit	-0.873594	0.0112677	0.0349562	39.5792	38.8414	35.4486	40.0588	38.8567	0.0503525	0.0769844	6.60078	0.718498	0.885385
CD8	non_naive_CD8_CCR4	-3.68668	0.126766	0.398925	11.239	6.02398	6.07374	14.0753	11.7473	0.481324	55.3797	17.2878	0.055058	0.516435
CD8	non_naive_CD8_CCR6	-2.32962	0.122977	0.776441	10.889	9.32028	11.6702	15.1661	10.575	0.424103	0.414468	10.6839	0.226054	0.639461
CD8	non_naive_CD8_CD25	-3.64499	0.0478259	0.122271	9.80458	9.59243	3.8583	10.4816	9.64297	0.66451	53.5532	26.6489	0.279276	0.674127
CD8	non_naive_CD8_CD38	-3.81658	0.201532	0.811324	6.55074	5.30609	4.01876	10.0758	7.87125	0.412069	2.38385	0.719014	0.0414331	0.516435
CD8	non_naive_CD8_CD69	-3.27386	0.136368	-0.0833404	2.96898	2.63051	3.56688	3.94785	3.39778	0.321994	9.1233	1.11191	0.204724	0.639461
CD8	non_naive_CD8_CD127	-1.50038	0.030984	0.060394	34.3207	35.1969	38.7049	36.2431	31.2743	0.268754	16.632	13.5095	0.475154	0.729952
CD8	non_naive_CD8_CTLA4	-4.09621	0.0711436	0.188518	2.08534	2.19933	1.57113	2.52035	2.49611	0.0712116	5.26589	7.50477	0.183144	0.639461
CD8	non_naive_CD8_CX3CR1	-5.21663	-0.0147875	0.1141	2.3473	1.48004	0.339703	2.15673	1.02106	0.995416	1.37477	9.08989	0.936721	0.971717
CD8	non_naive_CD8_Eomes	-0.395378	0.0090998	-0.028207	64.3264	66.7899	60.4671	64.5614	65.5769	0.0138444	5.50175	0.525918	0.671953	0.87446
CD8	non_naive_CD8_GzB	-0.5526	-0.0454062	0.00917746	58.0272	55.4796	48.0144	53.294	55.1875	0.126066	4.48798	18.7087	0.26494	0.665229
CD8	non_naive_CD8_Helios	-1.68709	0.0894439	0.159026	18.7328	16.7038	12.003	21.7477	24.9858	0.281762	0.828315	4.48986	0.175048	0.639461
CD8	non_naive_CD8_ICOS	-4.10953	0.148292	1.00033	3.20866	2.65252	2.61679	5.0186	5.00085	0.379896	14.0155	17.1114	0.195577	0.639461
CD8	non_naive_CD8_Ki67	-3.49844	0.149784	0.292969	5.60549	4.72796	4.89989	8.22525	7.42003	0.148924	8.985	4.46433	0.0571567	0.516435
CD8	non_naive_CD8_Ox40	-6.35903	0.0597823	0.417785	0.575012	0.366833	0.32643	0.628907	0.48253	0.21682	60.8274	0.0688168	0.227643	0.639461
CD8	non_naive_CD8_PD_1	-1.98379	-0.0166476	-0.070272	16.4293	15.6278	12.3891	16.0102	18.4298	0.0969385	0.221483	10.7779	0.69297	0.881513
CD8	non_naive_CD8_PD_L1	-4.18409	0.134274	0.484834	3.19429	3.03561	2.92413	4.24441	3.93783	0.117482	31.9112	8.7153	0.0163925	0.458484
CD8	non_naive_CD8_Tbet	-0.138424	0.00837239	0.0200541	83.0058	81.6249	86.342	84.7594	84.7298	0.00937305	25.5649	14.2129	0.0156283	0.458484
CD8	non_naive_CD8_Tigit	-1.70856	0.0318524	0.0140975	21.0812	19.6948	16.5964	22.1637	22.5428	0.121934	3.34287	10.4015	0.481512	0.729952
gdTcell	non_naive_gdT_cells_CCR4	-5.43716	0.505763	0.890935	6.62692	3.34698	5.04348	14.2454	13.5417	1.9337	17.3014	7.37982	0.0559446	0.516435
gdTcell	non_naive_gdT_cells_CCR6	-3.52829	0.0432916	0.25	7.89404	8.97182	6.29213	9.91884	8.51449	0.347236	48.3796	5.70987	0.62779	0.847962
gdTcell	non_naive_gdT_cells_CD25	-4.39649	0.329307	0.339571	5.37075	3.75517	2.95652	8.24692	9.55616	1.51784	10.0268	16.0218	0.164117	0.638158
gdTcell	non_naive_gdT_cells_CD69	-3.86889	0.176991	0.25	11.2606	12.4833	12.1739	14.9182	14.999	1.49743	0.244167	22.9505	0.466262	0.729952
gdTcell	non_naive_gdT_cells_CD127	-2.08365	0.109396	0.472026	25.073	24.4725	18.1818	30.0947	34.058	0.196834	18.4973	6.00872	0.155774	0.634224
gdTcell	non_naive_gdT_cells_CX3CR1	-6.64583	-0.0311756	0.103045	5.25073	5.48823	4	4.0675	3.28526	2.61745	6.11237	33.122	0.913513	0.960705
gdTcell	non_naive_gdT_cells_Eomes	-0.269126	-0.0365223	-0.0214992	76.3286	79.6629	72.7273	70.0442	74.359	0.020738	0.295478	10.8156	0.137465	0.634224
gdTcell	non_naive_gdT_cells_GzB	-0.192877	-0.0658354	-0.028394	50.6725	49.5451	60.2828	47.0202	44.4962	0.412003	35.1446	24.931	0.172343	0.638158
gdTcell	non_naive_gdT_cells_Helios	-0.143455	-0.01685	-0.0298081	81.702	81.6667	93.3539	80.7185	82.5686	0.0174072	5.15048	13.1375	0.533364	0.763863
gdTcell	non_naive_gdT_cells_Ki67	-5.23762	0.149258	-0.107059	6.48979	6.66488	5.25502	8.49552	6.25409	1.31738	8.34285	18.5429	0.502297	0.745597
gdTcell	non_naive_gdT_cells_PD_1	-2.37609	-0.172515	-0.477374	25.1896	23.3192	11.4783	18.4774	13.0003	0.52414	4.93002	32.2133	0.0322702	0.473876
gdTcell	non_naive_gdT_cells_PD_L1	-4.6028	0.186552	0.146021	5.02618	4.56929	2.08655	5.5323	5.05853	1.88936	0.0555836	1.93333	0.54567	0.773712
gdTcell	non_naive_gdT_cells_Tbet	0.153956	-0.0250008	-0.0114097	94.8436	95.0638	95.3043	89.1567	89.221	0.0047448	38.6779	4.60515	0.0255506	0.458484
gdTcell	non_naive_gdT_cells_Tigit	-1.29379	-0.0287081	0.138164	45.0867	45.8692	39.2581	42.467	41.1559	0.0599988	15.3216	31.1246	0.479685	0.729952
gdTcell	non_naive_Vd2p_CCR4	-3.2335	0.0238998	0.119614	6.0756	6.46912	4.64455	6.21097	5.57028	0.161747	12.4236	1.82064	0.705626	0.882032
gdTcell	non_naive_Vd2p_CCR6	-2.23156	0.0313062	0.882779	7.4218	7.20947	7.4162	8.9985	5.47105	0.486104	26.4745	6.89554	0.808946	0.929635
gdTcell	non_naive_Vd2p_CD25	-1.87887	0.0140335	0.0216445	5.95156	4.21621	2.96753	6.60689	5.44536	0.386046	5.30515	47.2572	0.858727	0.936356
gdTcell	non_naive_Vd2p_CD69	-1.40908	0.0417769	-0.0187719	13.0018	13.8673	14.77	14.3877	13.741	0.142909	59.646	1.17614	0.435392	0.722807
gdTcell	non_naive_Vd2p_CD127	-0.335202	0.00285998	0.0396826	62.9848	63.0785	64.2217	63.4159	59.178	0.0599015	26.005	14.1135	0.917534	0.961387
gdTcell	non_naive_Vd2p_CX3CR1	-5.31621	-0.0818585	0.344792	1.63689	0.733723	1.02474	1.75296	0.754172	1.06497	19.1818	2.93285	0.657329	0.867309
gdTcell	non_naive_Vd2p_Eomes	-0.11984	-0.002349	-0.0106656	90.2782	90.4633	84.9879	89.4028	90.1337	0.00181573	1.57651	0.0828687	0.722193	0.885385
gdTcell	non_naive_Vd2p_GzB	-0.80697	-0.00851248	0.0176563	63.8648	64.3239	68.5714	64.6007	67.6663	0.0786508	24.4334	0.130819	0.663742	0.867735
gdTcell	non_naive_Vd2p_Helios	-2.43973	0.0515716	0.259231	13.2204	10.3412	6.05327	14.1295	11.8736	0.28585	1.37176	6.77774	0.350966	0.681889
gdTcell	non_naive_Vd2p_Ki67	-3.05726	0.0765455	0.240553	6.03604	4.14072	4.00475	8.12644	4.7329	0.343976	16.1609	49.3089	0.31687	0.674127
gdTcell	non_naive_Vd2p_PD_1	-4.26254	0.0517996	0.0226832	8.54822	7.80111	6.31912	9.092	9.2413	0.484425	2.4196	75.7796	0.324054	0.674127
gdTcell	non_naive_Vd2p_PD_L1	-3.40966	0.116965	0.315507	4.23544	4.68366	3.67408	5.59303	5.38389	0.128906	2.23883	12.621	0.0568166	0.516435
gdTcell	non_naive_Vd2p_Tbet	-0.01159	0.000130411	-0.00446521	98.2191	98.4076	98.6562	98.3289	98.0671	2.55382e-05	6.9289	0.283159	0.9063	0.960705
gdTcell	non_naive_Vd2p_Tigit	-4.22395	0.0201575	-0.106309	10.0756	3.52444	1.80095	9.77137	3.11329	0.934107	20.5025	1.03717	0.789871	0.922595
B_cell	Mem_B_cell_IgDnegIgMneg_BDCA1	-0.0318593	-0.0320182	-0.00708488	72.9549	72.0424	75.1938	69.4782	72.6449	0.0229051	14.8526	0.844905	0.306683	0.674127
B_cell	Mem_B_cell_IgDnegIgMneg_CD21	-0.144078	0.0169523	0.01069	86.1131	87.0251	87.0175	90.0497	89.4388	0.00378644	0.0246579	12.6756	0.104806	0.58345
B_cell	Mem_B_cell_IgDnegIgMneg_CD24	-1.44211	0.128667	0.187803	16.0383	16.4484	16.9231	21.2461	22.8752	0.228081	17.5777	3.84303	0.10343	0.58345
B_cell	Mem_B_cell_IgDnegIgMneg_CD38	-2.263	-0.299014	-0.460965	6.21325	6.15204	4.42733	4.01713	3.87477	1.22649	1.76303	3.23357	0.216917	0.639461
B_cell	Mem_B_cell_IgDnegIgMneg_CD40	-1.43025	0.000648719	0.0478151	46.864	48.7279	44.7546	45.9755	45.7619	0.0786787	30.1404	13.8365	0.984184	0.991428
B_cell	Mem_B_cell_IgDnegIgMneg_CD69	-3.74531	0.185207	0.388552	1.3199	1.38167	4.21687	2.71311	2.90252	1.74078	0.390112	9.26628	0.514839	0.751831
B_cell	Mem_B_cell_IgDnegIgMneg_CD71	-0.876723	-0.0363273	0.00457768	43.2818	39.9386	38.4615	42.0669	45.1369	0.118081	1.64	0.379207	0.517048	0.751831
B_cell	Mem_B_cell_IgDnegIgMneg_CD86	-5.15757	0.379343	1.13679	3.34479	3.68469	3.21285	6.24991	4.73014	1.31397	0.584985	8.75429	0.0162797	0.458484
B_cell	Mem_B_cell_IgDnegIgMneg_FCRL5	-2.40584	0.0160214	0.100955	6.64564	6.7392	3.85965	6.0096	5.64548	2.10015	6.57074	0.136684	0.959626	0.974026
B_cell	Mem_B_cell_IgDnegIgMneg_Ki67	-1.21868	-0.337781	-0.346939	21.0684	20.3357	11.9298	15.1635	14.7128	1.77714	0.24646	2.08078	0.230164	0.639461
B_cell	Mem_B_cell_IgDnegIgMneg_PD_1	-6.43639	0.286596	Inf	0.249371	0.0862069	0.193798	0.561677	0.553539	0.88183	2.91951	1.31177	0.0778508	0.554312
B_cell	Mem_B_cell_IgDnegIgMneg_Tbet	0.0698509	-0.358614	-0.0544132	20.7734	20.4045	22.3292	17.4779	20.7813	1.70243	1.68345	1.56447	0.212806	0.639461
B_cell	Mem_B_cell_IgDnegIgMpos_BDCA1	-0.141629	0.0143792	0.0571646	86.2972	90.1319	87.3016	88.6584	87.987	0.00977251	12.7623	9.22421	0.451638	0.727214
B_cell	Mem_B_cell_IgDnegIgMpos_CD21	-0.0806954	-0.0150347	-0.0375587	87.0091	86.9097	84.0909	83.3861	85.3764	0.0093059	0.312814	8.33014	0.387453	0.707846
B_cell	Mem_B_cell_IgDnegIgMpos_CD24	-2.2927	0.450852	0.481481	23.8921	22.7549	16	39.5425	29.2877	2.09942	4.10355	0.0122383	0.118489	0.634224
B_cell	Mem_B_cell_IgDnegIgMpos_CD38	-1.51411	-0.0744108	-0.152149	4.95818	4.92129	4.47761	4.64385	4.94228	2.70023	9.90969	1.91423	0.81879	0.930672
B_cell	Mem_B_cell_IgDnegIgMpos_CD40	-2.27889	0.441262	1	24.5231	27.1164	31.8182	38.1511	38.9663	2.09283	1.2252	0.370518	0.168887	0.638158
B_cell	Mem_B_cell_IgDnegIgMpos_CD69	-4.02804	-0.0423882	-0.333333	2.42542	2.43369	1.5873	3.15378	1.99381	2.93183	0.412195	0.00605436	0.913207	0.960705
B_cell	Mem_B_cell_IgDnegIgMpos_CD71	0.192958	-0.019436	0.0770852	19.3443	18.1111	21.7172	21.9594	21.645	3.39459	9.72556	3.3476	0.960356	0.974026
B_cell	Mem_B_cell_IgDnegIgMpos_CD86	-3.12601	-0.36097	-1	2.26475	1.67359	2.27273	1.75118	0.324675	3.1502	0.351517	0.123275	0.36685	0.682452
B_cell	Mem_B_cell_IgDnegIgMpos_FCRL5	-1.6657	0.0616578	0.333333	4.80663	3.60232	6.34921	5.64582	4.35606	2.87396	22.8963	0.260584	0.850523	0.936356
B_cell	Mem_B_cell_IgDnegIgMpos_Ki67	-0.854079	-0.0856952	-0.142728	9.48715	8.44948	12.6984	8.35408	6.62879	2.72052	15.1861	0.0242742	0.804125	0.927837
B_cell	Mem_B_cell_IgDnegIgMpos_PD_1	-3.88453	-0.45697	-1	0.574824	0	0	0	0	1.85461	0.783552	3.72152	0.122504	0.634224
B_cell	Mem_B_cell_IgDnegIgMpos_Tbet	-2.25895	0.0769377	0.333333	31.5633	34.4749	29.5455	40.6349	29.8411	0.233377	17.7682	7.36058	0.311245	0.674127
B_cell	Mem_B_cell_IgDposIgMpos_BDCA1	-0.040865	0.0181594	0.00134826	89.786	94.1596	96.8966	93.6891	93.6719	0.00643211	20.769	0.0363901	0.227965	0.639461
B_cell	Mem_B_cell_IgDposIgMpos_CD21	0.09588	-0.0355803	-0.0447368	88.7655	89.1281	88.3652	82.642	89.0442	0.0232512	3.3071	3.91797	0.123536	0.634224
B_cell	Mem_B_cell_IgDposIgMpos_CD24	-0.635736	-0.0407227	0.0316908	29.4215	30.8213	35.6406	26.4781	26.0552	0.112614	33.6784	0.367244	0.48822	0.733027
B_cell	Mem_B_cell_IgDposIgMpos_CD38	-2.61963	-0.104904	-0.185507	3.47539	2.43584	2.57143	3.24295	2.37793	1.67743	1.2082	3.48516	0.682154	0.881513
B_cell	Mem_B_cell_IgDposIgMpos_CD40	-1.63713	0.0212907	0.256538	28.3939	27.1139	34.1379	31.7442	33.6293	0.0881766	8.24913	5.13269	0.734768	0.887326
B_cell	Mem_B_cell_IgDposIgMpos_CD69	-3.73403	-0.10575	-0.185507	5.21526	2.50336	4.12371	5.36857	6.0669	1.7916	6.56005	1.69985	0.586613	0.811576
B_cell	Mem_B_cell_IgDposIgMpos_CD71	-0.641752	-0.233511	0.387243	13.8712	14.3758	14.2857	15.5398	17.6244	1.5307	2.18965	1.24126	0.395655	0.709623
B_cell	Mem_B_cell_IgDposIgMpos_CD86	-4.67588	0.0729243	0.613333	0.702792	0.776798	1.03093	1.26541	1.12165	1.88569	19.6293	11.8286	0.777947	0.919979
B_cell	Mem_B_cell_IgDposIgMpos_FCRL5	-3.15851	-0.0263966	0.574686	3.51281	3.88371	3.24006	3.53596	2.85335	1.70673	3.48582	0.144302	0.927948	0.968737
B_cell	Mem_B_cell_IgDposIgMpos_Ki67	-2.62056	-0.202951	-0.193333	8.93325	7.99535	5.00736	7.24518	7.1942	1.49799	0.259368	3.69157	0.43091	0.722807
B_cell	Mem_B_cell_IgDposIgMpos_PD_1	-7.63734	0.19434	Inf	0.0198886	0	0	0.172194	0.121655	0.752726	0.449511	9.526	0.294687	0.674127
B_cell	Mem_B_cell_IgDposIgMpos_Tbet	-1.61466	0.000793127	0.0254758	33.0994	29.4746	27.3932	33.1504	31.882	0.0881722	19.1757	2.52611	0.987949	0.991428
B_cell	Plasmablast_BDCA1	-5.41342	-0.175704	-0.866648	4.89471	2.28871	1.92308	2.64701	1.07643	3.10717	2.10173	9.65012	0.660774	0.867735
B_cell	Plasmablast_CD21	-0.946506	0.10509	0.445872	24.5773	23.8768	25	33.735	32.8947	0.123269	50.3259	1.01153	0.0667068	0.532689
B_cell	Plasmablast_CD40	-1.35113	-0.0728024	-0.4555	9.78089	7.88338	8.57143	7.871	6.57895	4.01534	0.647382	12.3739	0.842911	0.936356
B_cell	Plasmablast_CD69	-5.04417	0.375146	2.31376	6.68625	5.75857	5.85106	6.84674	6.14919	2.48657	0.166458	2.7626	0.314278	0.674127
B_cell	Plasmablast_CD71	-0.12493	0.129388	0.368941	68.9242	73.5157	79.8077	82.2664	86.8421	2.82921	5.94982	0.00439032	0.74305	0.893146
B_cell	Plasmablast_CD86	-0.897343	0.0011827	0.196679	43.0674	44.2795	47.8723	43.9266	48.6842	0.0932294	0.0244553	1.02455	0.987173	0.991428
B_cell	Plasmablast_FCRL5	-3.40699	0.151629	-0.0524224	45.0076	43.6506	20	47.3226	43.4211	2.38867	0.105563	26.1823	0.6364	0.854902
B_cell	Plasmablast_Ki67	-0.441181	0.0247415	0.0190201	75.5579	73.2935	68.5714	79.2441	76.9231	0.0281384	0.0169173	4.40934	0.359239	0.682133
B_cell	Plasmablast_PD_1	-5.97845	-0.118747	-0.679435	0.209644	0	0	0.0806452	0	2.01534	2.04232	6.67974	0.702117	0.881513
B_cell	Plasmablast_Tbet	-1.50495	0.0175716	0.133156	33.1042	33.3333	25.7143	36.5258	30.6122	0.118991	26.377	7.03336	0.796491	0.922764
B_cell	DN_B_cells_BDCA1	-0.770827	0.0796539	0.595455	28.3752	24.9552	31.5596	35.8049	38.67	0.167398	21.1822	4.24918	0.280234	0.674127
B_cell	DN_B_cells_CD21	-0.534312	0.0556405	0.596308	42.1028	39.1534	46.2385	50.4243	51.7473	0.124864	4.67503	13.9488	0.409264	0.709623
B_cell	DN_B_cells_CD24	-2.77992	0.0350265	0.3	2.74381	2.21076	4.46927	3.3583	3.52814	0.31296	17.0929	2.95729	0.698361	0.881513
B_cell	DN_B_cells_CD38	-1.16641	-0.0572345	-0.277055	47.5383	51.4642	45.5046	39.3228	40.138	0.183162	3.10089	6.76603	0.508232	0.750497
B_cell	DN_B_cells_CD40	-1.93129	0.0819023	0.154605	17.3259	18.7592	20.6704	21.4807	19.8052	0.158273	0.0541649	0.627125	0.230905	0.639461
B_cell	DN_B_cells_CD69	-2.31563	-0.211597	-0.0417988	6.54919	5.21267	6.25777	5.85269	4.47184	1.42927	2.06282	8.03585	0.409241	0.709623
B_cell	DN_B_cells_CD71	-2.47669	0.0592688	0.125	9.29104	9.79329	9.72477	10.4616	9.95296	0.109871	0.0912638	1.91358	0.302241	0.674127
B_cell	DN_B_cells_CD86	-1.48668	-0.0941989	-0.340517	28.6997	26.0979	28.9908	20.9183	20.1794	0.230124	0.250151	8.43774	0.338459	0.679301
B_cell	DN_B_cells_FCRL5	-3.42713	0.108546	0.161804	4.35208	4.36924	3.07263	5.24721	4.72902	0.27706	0.265025	3.76759	0.151701	0.634224
B_cell	DN_B_cells_Ki67	-1.49824	-0.0958666	-0.5	34.8606	33.6486	30.1411	28.5803	24.6202	0.155865	15.3449	3.63482	0.229541	0.639461
B_cell	DN_B_cells_PD_1	-4.46938	0.00947902	0.79803	1.0526	0.80745	1.36759	1.31038	1.46613	0.81487	3.50561	6.53472	0.958707	0.974026
B_cell	DN_B_cells_Tbet	-1.57122	-0.0992058	-0.187698	22.5178	19.3018	17.3184	18.0603	16.5721	0.145927	5.64288	0.35982	0.232954	0.639461
B_cell	Naive_B_cells_BDCA1	-0.225191	-0.0175986	0.0115331	76.9932	77.2236	76.0071	74.0059	74.8885	0.0065165	8.39519	18.5209	0.256789	0.665229
B_cell	Naive_B_cells_CD21	-0.0464125	0.00615402	0.00268424	94.5103	96.6305	94.9468	95.9296	95.9745	0.00106543	0.497534	6.32122	0.361411	0.682133
B_cell	Naive_B_cells_CD24	-3.12714	0.0361802	0.212162	4.93823	5.39803	6.37415	5.69169	5.33834	0.19739	10.5013	21.9963	0.333022	0.679301
B_cell	Naive_B_cells_CD38	-2.77807	0.0142367	0.12314	6.55391	6.04403	4.92021	7.05256	5.31722	0.211315	7.48783	23.2536	0.813927	0.930672
B_cell	Naive_B_cells_CD40	-2.4055	0.0114368	0.206833	22.7061	23.7457	24.6068	24.3288	23.2257	0.147016	17.3769	33.8751	0.830706	0.932092
B_cell	Naive_B_cells_CD69	-4.63331	-0.117808	-0.0438596	1.79694	1.26116	2.19608	2.04619	1.48971	1.32415	7.06548	0.0379713	0.405461	0.709623
B_cell	Naive_B_cells_CD71	-3.84079	0.0765251	-0.101322	4.7392	4.73265	4.17524	5.26509	5.439	0.159501	14.1432	2.00886	0.354104	0.681889
B_cell	Naive_B_cells_CD86	-4.11532	-0.27231	-0.494932	1.61554	0.756305	0.832562	0.692917	0.726656	0.575634	0.0769959	3.10998	0.081688	0.554312
B_cell	Naive_B_cells_FCRL5	-4.21747	0.0714725	0.946197	0.839802	0.892679	0.970303	1.05883	1.06199	0.732297	9.83491	0.258408	0.698392	0.881513
B_cell	Naive_B_cells_Ki67	-3.97734	-0.105178	-0.427319	1.58578	1.74247	1.11732	1.71188	1.38976	0.624484	0.411659	1.74402	0.491257	0.733027
B_cell	Naive_B_cells_PD_1	-5.1405	0.0931402	0.0430622	1.03055	0.952554	1.46277	1.13591	1.17912	0.714048	4.19291	2.60134	0.569172	0.799083
B_cell	Naive_B_cells_Tbet	-2.63326	-0.028241	0.0747838	8.75691	7.67591	8.39216	8.54203	8.89942	0.140395	0.460297	19.5234	0.650247	0.861956
B_cell	Transitional_B_cells_BDCA1	1.74664	-0.4289	0.0525301	80.0253	84.346	81.5789	68.9917	83.1711	2.64499	1.82856	1.48556	0.232344	0.639461
B_cell	Transitional_B_cells_CD21	1.82269	-0.414326	-0.0339345	71.5653	82.0491	87.013	62.8524	78.2191	2.61653	2.61467	2.19764	0.242648	0.652401
B_cell	Transitional_B_cells_CD38	-0.466656	0.0321294	0.0093176	73.9801	75.4452	72.7273	78.7939	82.1913	0.0240679	4.09677	0.588614	0.347415	0.681889
B_cell	Transitional_B_cells_CD40	0.328342	-0.403526	-0.00150602	37.4943	39.4837	38.961	30.9169	31.0957	2.15329	0.226623	0.488003	0.218679	0.639461
B_cell	Transitional_B_cells_CD69	-2.50427	-0.132203	-0.507853	2.47991	2.9997	7.86517	3.76381	3.49467	2.56317	0.0220222	11.1324	0.699954	0.881513
B_cell	Transitional_B_cells_CD71	-0.193601	-0.37779	-0.422955	19.2127	18.5477	16.8831	13.9243	16.0092	1.61967	1.64163	0.531704	0.151711	0.634224
B_cell	Transitional_B_cells_CD86	-3.88817	0.227346	0.359375	10.7852	5.80122	6.49351	24.6944	10.1849	0.938483	0.398545	11.094	0.267578	0.665229
B_cell	Transitional_B_cells_FCRL5	-3.81424	0.137871	-0.013253	4.63692	5.36228	4.7619	6.59783	5.83584	2.67791	3.46096	4.26922	0.699618	0.881513
B_cell	Transitional_B_cells_Ki67	-2.67202	0.106552	0.0360981	24.4775	19.3406	13.4831	34.6316	21.6158	0.420332	5.44856	6.3231	0.439579	0.722807
B_cell	Transitional_B_cells_PD_1	-3.02502	-0.304081	-0.343805	4.49337	3.31988	2.61438	2.69005	2.60962	1.08076	2.82133	0.085598	0.10422	0.58345
B_cell	Transitional_B_cells_Tbet	-0.46864	-0.278214	-0.147256	14.3474	13.1466	11.236	12.5703	13.0481	2.72772	5.18719	0.295651	0.444084	0.722807
Basophil	Basophils_CD71	-4.43309	0.413601	0.932367	5.46154	4.49701	9.09091	8.65882	8.49732	1.51434	5.10086	7.37276	0.105253	0.58345
Basophil	Basophils_Ki67	-2.82191	0.0217829	0.13289	43.2653	57.3784	56.3636	43.9725	48.9011	0.541751	15.7558	40.2219	0.572135	0.799307
pDC	pDCs_CD38	-1.44501	0.137144	0.237138	41.3851	35.2183	36.84	58.3377	53.398	0.130954	3.76542	0.532981	0.0791562	0.554312
pDC	pDCs_CD71	-1.45866	0.0669039	0.0680059	37.7764	39.1629	27.1933	48.8239	42.0409	0.182845	26.0515	18.2296	0.147671	0.634224
pDC	pDCs_CD86	-2.89878	-0.206239	-0.317636	2.39625	2.26232	1.78236	1.74192	2.12943	0.706392	0.00481447	9.92748	0.250053	0.659862
pDC	pDCs_Ki67	-2.27081	0.0947199	-0.00686317	25.5638	24.6858	17.2414	37.9001	29.3577	0.286312	19.2621	1.66514	0.327146	0.675628
pDC	pDCs_PD_1	-2.58562	-0.357881	-0.22681	10.773	6.52276	7.07804	7.05967	5.11091	1.79923	0.0333112	9.3321	0.127534	0.634224
NC_monos	NC_monocytes_BDCA1	-4.08641	0.389886	0.486696	4.01425	3.81302	3.43428	11.9878	4.45136	1.3485	0.134604	2.1388	0.105152	0.58345
NC_monos	NC_monocytes_CD4	-0.790087	-0.000489594	0.113136	65.0594	66.3015	61.6933	66.8116	67.6601	0.0550598	6.27225	17.1929	0.99164	0.99164
NC_monos	NC_monocytes_CD40	-3.81925	0.0472572	0.547076	2.51422	1.51396	1.49254	2.51452	1.96129	1.38238	0.394357	12.002	0.847153	0.936356
NC_monos	NC_monocytes_CD69	-1.91376	0.0284336	0.506201	3.33407	2.42001	2.6362	4.5019	2.4599	1.94686	0.55095	40.208	0.907394	0.960705
NC_monos	NC_monocytes_CD71	-2.96531	0.254162	1.94576	11.058	11.4976	13.2972	22.6269	14.9946	0.230036	2.21035	0.00016696	0.00750831	0.458484
NC_monos	NC_monocytes_CD86	-0.856781	-0.031983	0.102664	63.9516	63.0056	61.9301	58.9986	64.2824	0.0510706	10.6169	34.5158	0.398152	0.709623
NC_monos	NC_monocytes_FCRL5	-2.81163	-0.172822	0.132231	1.68908	0.970906	1.36175	3.64551	0.60617	1.88766	1.91183	46.4083	0.439566	0.722807
NC_monos	NC_monocytes_Ki67	-3.49814	0.21491	0.949201	4.29415	3.93561	3.6116	17.4423	3.26736	1.81691	7.69542	34.6384	0.295321	0.674127
NC_monos	NC_monocytes_PD_1	-3.12781	-0.0687052	-0.307683	3.88197	4.07027	6.07375	3.51847	4.2074	1.81099	0.573169	0.0944964	0.821868	0.930672
NC_monos	NC_monocytes_Tbet	0.409846	-0.367769	-0.310249	15.2773	15.9397	11.8221	15.6509	9.46099	1.93838	0.21481	26.7386	0.16116	0.638158
Bright_NK	CD56bright_NK_cells_CD16	-1.76097	-0.396715	-0.030162	21.1468	19.7115	16.3743	19.6706	18.6796	2.01222	2.24811	2.08518	0.185282	0.639461
Bright_NK	CD56bright_NK_cells_CD27	-0.253495	-0.402359	-0.095862	25.2086	24.0735	20.7877	19.4024	23.3392	1.80007	0.00178056	0.695184	0.172414	0.638158
Bright_NK	CD56bright_NK_cells_CD38	-1.52989	0.0230885	-0.0420619	45.0823	36.4665	36.8421	45.0132	40.6107	0.224573	26.2431	2.55814	0.723696	0.885385
Bright_NK	CD56bright_NK_cells_CD69	-2.54888	0.119965	0.411765	9.6678	9.38645	14.9446	16.0492	13.0779	0.202797	0.430513	0.000874326	0.187047	0.639461
Bright_NK	CD56bright_NK_cells_CD71	-1.01604	-0.194888	0.162065	7.24525	6.64184	6.27306	8.29317	6.92397	1.25348	1.51292	15.2162	0.398919	0.709623
Bright_NK	CD56bright_NK_cells_CD86	-3.10923	-0.2672	-0.366146	2.33607	1.80457	1.16959	1.32306	1.54874	0.74241	1.52621	0.00223891	0.138518	0.634224
Bright_NK	CD56bright_NK_cells_FCRL5	-1.01274	-0.227261	-0.0112751	10.9382	9.66946	8.60534	11.9446	11.1393	1.3955	0.522817	5.02778	0.381119	0.700767
Bright_NK	CD56bright_NK_cells_HLADR	-1.67368	-0.254794	-0.338007	4.58727	4.91352	4.21053	4.61781	3.13418	1.16374	10.0103	0.0281241	0.268426	0.665229
Bright_NK	CD56bright_NK_cells_Ki67	0.118009	-0.280447	0.364542	24.7811	21.2855	18.3807	25.1034	24.2496	1.87313	0.75563	6.43771	0.346091	0.681889
Bright_NK	CD56bright_NK_cells_PD_1	-5.32271	-0.131444	-0.535055	1.25363	1.38193	0.922509	0.887896	0.921153	1.29596	1.02376	6.89858	0.596136	0.816525
Bright_NK	CD56bright_NK_cells_Tbet	-0.0211195	0.00248987	0.00927721	97.7148	97.7685	98.524	98.3988	98.5218	0.000218843	3.45987	24.5287	0.267287	0.665229
NK_cells	NK_cells_CD27	-3.27695	-0.0825376	-0.0107878	1.88241	1.92742	1.88316	1.65571	1.38864	0.127576	11.8925	1.47641	0.185745	0.639461
NK_cells	NK_cells_CD38	-0.805704	0.0220337	-0.0462698	71.3496	73.4928	55.4235	73.1652	80.8698	0.0918345	14.7536	0.0468326	0.462001	0.729952
NK_cells	NK_cells_CD69	-2.57619	0.226558	0.608706	5.43882	3.88877	5.77787	10.3731	8.00102	0.493987	1.04226	27.6094	0.047636	0.516435
NK_cells	NK_cells_CD71	-2.62875	0.0396228	0.590533	7.93358	5.38483	4.90049	7.3153	6.80236	0.317601	2.68755	0.18652	0.729973	0.885385
NK_cells	NK_cells_CD86	-2.50837	-0.0841596	-0.195301	5.32245	3.10785	3.45749	3.94783	2.98728	0.485656	15.4163	2.61868	0.33778	0.679301
NK_cells	NK_cells_FCRL5	-3.99973	0.227762	0.406255	2.35271	2.82326	1.88929	4.96942	2.6629	0.386332	0.561578	21.6026	0.0583716	0.516435
NK_cells	NK_cells_HLADR	-1.64213	-0.0704922	0.595664	16.5202	8.2647	11.8161	11.5363	9.25647	0.471568	14.0436	6.34716	0.539134	0.768266
NK_cells	NK_cells_Ki67	-1.81168	0.0664822	0.395397	24.0693	20.8692	15.8082	25.3036	21.5279	0.175558	0.732555	0.869679	0.480233	0.729952
NK_cells	NK_cells_PD_1	-2.37518	-0.0802329	0.312726	8.5497	4.17793	7.27143	5.42728	4.31049	0.54715	12.807	8.04377	0.471799	0.729952
NK_cells	NK_cells_Tbet	-0.176005	0.0246531	-0.0421157	84.3224	92.3362	89.681	88.9974	91.1319	0.0269258	0.148538	4.79104	0.477983	0.729952
cDCs	cDCs_BDCA1pos	-0.606133	-0.00526797	-0.0184576	42.4243	43.4476	36.2161	42.53	48.4805	0.113786	1.82617	8.95608	0.937621	0.971717
cDCs	cDCs_CD11b	-1.4667	0.0198017	0.187472	25.9534	24.6059	30.2387	27.8115	21.44	0.113196	0.414155	0.0224081	0.786862	0.922595
cDCs	cDCs_CD40	-3.9322	-0.212388	-0.231922	0.884623	0.835911	1.06101	0.65768	0.583413	0.465856	0.269836	3.5908	0.14401	0.634224
cDCs	cDCs_CD69	-3.38256	-0.0474009	0.00066573	0.878329	0.512939	0.556457	1.1051	0.643669	0.813564	0.0166363	55.5211	0.728886	0.885385
cDCs	cDCs_CD71	-1.69387	0.0189213	-0.0582127	26.0509	27.0539	20.6553	25.779	24.5574	0.0956894	23.9458	15.3464	0.684458	0.881513
cDCs	cDCs_CD86	-1.24191	0.00575813	0.0680045	26.6376	26.4474	29.8168	26.8967	26.3931	0.0228151	0.0756371	8.6752	0.860791	0.936356
cDCs	cDCs_HLADR	-0.219972	-0.00150411	0.0249662	82.3269	82.8319	79.3447	82.1388	85.4448	0.00742676	10.1795	9.6242	0.912675	0.960705
cDCs	cDCs_Ki67	-0.415293	0.00778592	0.0465019	78.3675	79.8936	63.8554	79.4035	82.1989	0.0231286	23.3404	14.4576	0.7746	0.919837
cDCs	cDCs_PD_1	-1.9938	0.0276318	0.317797	14.9023	13.2575	15.9544	16.0518	14.5585	0.127154	0.000383766	0.0295551	0.490784	0.733027
cDCs	cDCs_Tbet	-2.76637	0.0316574	0.0800196	6.40935	6.64866	5.84046	6.93754	6.75032	0.0170847	0.677594	2.78916	0.273399	0.671714
Classical_monos	Classical_monocytes_BDCA1	-3.31239	0.0475252	0.221398	2.50106	2.22243	2.60883	2.96839	3.269	0.107877	14.58	3.38477	0.437056	0.722807
Classical_monos	Classical_monocytes_CD4	-0.344714	0.00834422	0.120727	77.5328	80.5087	70.1387	79.7872	80.6842	0.0177941	8.7586	4.19808	0.748989	0.893146
Classical_monos	Classical_monocytes_CD16	-4.82996	0.0119365	-0.0429749	1.64922	1.58686	0.964084	1.3673	1.34152	0.713969	0.948098	0.769433	0.950084	0.974026
Classical_monos	Classical_monocytes_CD40	-4.84517	-0.0188184	0.347527	0.652432	0.528576	0.399798	0.704535	0.487977	0.402901	3.81288	21.6951	0.854686	0.936356
Classical_monos	Classical_monocytes_CD69	-2.2267	-0.0214468	-0.360135	8.68309	4.57355	6.49058	8.60998	5.3617	0.86773	1.42348	25.5962	0.905741	0.960705
Classical_monos	Classical_monocytes_CD71	-2.93918	0.0121148	0.118339	6.99921	7.48359	7.86275	8.05632	7.61699	0.20236	24.012	17.2385	0.785832	0.922595
Classical_monos	Classical_monocytes_CD86	-0.790474	-0.026965	-0.102041	46.03	47.0046	40.8166	41.951	43.5306	0.0301952	5.9898	5.76828	0.302692	0.674127
Classical_monos	Classical_monocytes_FCRL5	-5.93763	-0.0069967	0.0120004	0.163429	0.161312	0.118421	0.163168	0.165738	0.0801414	6.84244	22.8535	0.868642	0.941304
Classical_monos	Classical_monocytes_Ki67	-0.582146	0.00610864	0.0379561	69.1803	74.5123	68.2034	70.5	77.6857	0.0486638	22.9988	9.62052	0.6111	0.82935
Classical_monos	Classical_monocytes_PD_1	-3.81652	-0.0712586	-0.146959	2.19918	1.77437	2.26552	2.18337	2.11448	0.352214	0.553542	9.80932	0.467776	0.729952
Classical_monos	Classical_monocytes_PDL1	-5.55932	0.0499586	0.16926	0.248911	0.249199	0.234116	0.293536	0.267287	0.0505723	3.05657	11.4578	0.286007	0.674127
Classical_monos	Classical_monocytes_Tbet	-1.38433	-0.0540553	-0.213503	22.5135	22.3825	19.4238	19.2488	20.2862	0.0538074	0.808714	6.21825	0.0560264	0.516435
CD4	non_naive_CD4_CD71	-3.57688	0.113094	0.263514	2.69191	2.67467	2.65407	3.48376	2.49335	0.384246	0.0256053	11.6354	0.132031	0.634224
CD4	non_naive_CD4_FCRL5	-4.64531	0.152995	-0.0367537	0.841383	0.849551	0.791473	1.54658	0.887117	0.219535	0.613595	11.1944	0.106454	0.58345
CD8	non_naive_CD8_CD71	-4.92494	0.283489	0.31942	1.25051	1.08534	0.807494	4.31265	1.60022	0.635106	7.95451	33.739	0.0316399	0.473876
CD8	non_naive_CD8_FCRL5	-4.78694	0.275725	0.125416	1.06439	1.16256	0.882653	3.89296	1.5397	0.532098	3.29239	33.5741	0.0277848	0.465804
CD4	Th2_CCR7	-1.34628	0.015704	0.0757689	45.8618	42.9591	38.3845	47.6359	47.2433	0.0352762	66.732	4.81979	0.44472	0.722807
CD4	Th2_CD25	-0.382043	-0.00797569	-0.0440594	63.1815	63.1058	64.3546	61.6993	61.8892	0.00605089	5.44823	0.188399	0.642217	0.855289
CD4	Th2_CD27	-0.433217	0.00414585	-0.0259636	72.9864	73.1017	69.2873	73.0272	74.247	0.013702	18.6094	4.81135	0.856436	0.936356
CD4	Th2_CD38	-2.50047	0.0624615	-0.0731037	6.35032	5.07934	4.07699	6.77104	6.8798	0.160436	43.4415	7.15987	0.261642	0.665229
CD4	Th2_CD127	-0.299253	0.00351022	0.00652708	83.392	83.938	82.8228	83.8984	84.0983	0.00184621	23.6585	35.8667	0.550602	0.776839
CD4	Th2_HLADR	-2.93362	-0.0482693	-0.0301171	4.95975	5.05222	4.75526	4.52853	4.11813	0.149834	4.60065	15.1583	0.35843	0.682133
CD4	Th17_CCR7	-1.29966	-0.000905873	0.0155782	45.5653	45.0299	42.3315	45.9679	44.6386	0.0309844	42.7377	28.9243	0.955648	0.974026
CD4	Th17_CD25	-0.350851	0.0155054	0.00380943	73.0036	74.4343	69.0655	74.6728	75.536	0.0130013	7.97747	27.7218	0.417406	0.713594
CD4	Th17_CD27	-0.22968	-0.00659502	-0.0420695	80.2542	81.2557	79.4855	78.7184	79.1487	0.00203492	0.51928	1.58769	0.514615	0.751831
CD4	Th17_CD127	-0.0851093	0.00202616	0.0115654	94.9715	95.8824	94.0736	95.4112	95.6493	0.000217779	57.4602	1.61298	0.341699	0.681008
CD4	Th17_HLADR	-3.66369	-0.0778619	-0.229342	2.60561	2.58067	2.07602	2.24999	2.31016	0.25097	7.85749	34.0701	0.298304	0.674127
CD4	TFH_CCR7	-0.259325	0.0177069	0.0797995	83.461	84.4717	83.3887	87.4103	87.143	0.00300933	12.0585	2.00247	0.0356915	0.484385
CD4	TFH_CD25	-0.960316	0.0189504	0.149512	57.9399	62.9634	63.0742	59.5353	61.098	0.0805163	48.0437	20.2954	0.31999	0.674127
CD4	TFH_CD27	-0.0246579	0.00171462	-0.000558055	98.4108	98.7068	98.4982	98.7246	99.0401	9.08286e-05	8.54504	4.0289	0.394779	0.709623
CD4	TFH_CD127	-0.217921	0.00709865	0.0308164	89.8136	91.5875	90.6936	91.2822	90.7072	0.00308398	55.0173	5.24761	0.31037	0.674127
CD4	TFH_HLADR	-4.75686	-0.162743	-0.312287	0.99613	0.821174	0.867754	0.772185	0.685959	0.530128	0.11151	9.58481	0.237181	0.643776
CD4	Tctl_CCR7	-3.06264	0.0520556	0.0294705	20.0979	18.6393	21.1039	21.2797	17.8587	0.23044	63.5957	2.25743	0.335613	0.679301
CD4	Tctl_CD25	-2.76849	0.124999	0.151446	13.5325	9.19627	13.6364	16.4554	13.9266	0.378821	24.4445	28.7031	0.0617826	0.517883
CD4	Tctl_CD27	-1.14069	-0.00936898	-0.11509	69.0299	70.2569	67.2078	65.3767	60.3	0.065439	41.9462	30.1954	0.74653	0.893146
CD4	Tctl_CD127	-0.521327	0.0426431	0.100929	71.3887	74.3433	77.3547	78.719	78.5328	0.0131692	25.8414	11.174	0.0222244	0.458484
CD4	Tctl_HLADR	-2.83659	-0.0438125	-0.114547	16.7335	13.4016	15.8317	14.2967	13.7668	0.137937	35.6532	37.4959	0.304087	0.674127
CD4	Th1_CCR7	-4.9858	0.163248	0.265584	20.3025	19.7022	14.6884	23.7823	22.2661	0.803022	63.5466	11.3347	0.045777	0.516435
CD4	Th1_CD25	-3.44961	0.092518	0.23434	40.0073	42.8881	37.3145	43.328	38.2257	0.608643	58.8901	4.68052	0.181296	0.639461
CD4	Th1_CD27	-3.13725	0.0855435	0.0994338	47.6074	48.2989	48.8872	50.7178	41.2721	0.459008	54.0797	17.211	0.155417	0.634224
CD4	Th1_CD127	-1.21496	0.0309046	0.0099397	71.1129	74.4534	70.2791	72.3541	70.9222	0.146475	40.5893	0.0694801	0.306803	0.674127
CD4	Th1_HLADR	-4.893	0.291956	0.298507	4.03533	4.06152	4.7619	5.37519	4.09263	1.09893	0.0429682	7.40645	0.162122	0.638158
CD4	Tregs_CCR7	-0.583791	0.0355571	0.0526376	58.7408	57.1866	58.9991	63.8945	64.3764	0.00937074	9.62728	7.51793	0.0520121	0.516435
CD4	Tregs_CD27	-0.0435412	-0.00568288	-0.0493742	89.6858	91.8409	89.7622	88.0376	89.068	0.00258981	12.9982	0.177089	0.578459	0.804199
CD4	Tregs_CD127	-0.805509	0.0439239	0.0665761	53.919	53.1237	60.6673	61.4039	59.5143	0.0264815	12.271	4.37925	0.130954	0.634224
CD4	Tregs_HLADR	-2.45292	-0.0723137	0.0443847	16.7542	15.4905	12.9348	14.0389	12.6002	0.241766	1.85479	31.2261	0.368763	0.682452
CD8	non_naive_CD8_CCR7	-3.38438	0.0618297	0.0864363	9.84213	8.65531	5.61188	10.5413	9.06859	0.398363	39.6441	13.3769	0.213174	0.639461
CD8	non_naive_CD8_CD27	-0.376027	-0.0283179	-0.091411	62.2902	65.0222	63.0161	60.2941	64.3017	0.0750518	0.625096	4.52836	0.410834	0.709623
CD8	non_naive_CD8_HLADR	-4.03604	0.090526	0.101415	5.57985	4.683	4.12514	6.86333	6.87401	0.253034	33.4941	0.0425789	0.133681	0.634224
gdTcell	non_naive_gdT_cells_CCR7	-3.44459	0.116586	0.0103683	14.8424	9.14119	8.61183	20.3338	17.9622	0.884325	46.4106	23.8363	0.15384	0.634224
gdTcell	non_naive_gdT_cells_CD27	-0.913935	0.00648091	-0.0576057	51.1272	53.2865	47.3008	52.021	51.0722	0.259623	12.3303	15.6295	0.823387	0.930672
gdTcell	non_naive_gdT_cells_CD38	-2.81344	0.124726	0.7632	12.0699	12.0886	13.076	17.2833	11.9728	0.241805	0.327031	20.8065	0.0257394	0.458484
gdTcell	non_naive_gdT_cells_HLADR	-5.53681	0.102479	0.299045	7.80098	6.7234	4.24165	7.89498	7.87678	1.37422	18.7333	14.0032	0.638926	0.854902
gdTcell	non_naive_Vd2p_CD27	-0.0403229	-0.0319614	-0.0284052	66.8897	69.5653	55.2918	62.5102	62.4308	0.0838789	21.2635	0.638447	0.461205	0.729952
gdTcell	non_naive_Vd2p_CD38	-4.18053	0.17702	0.737556	6.53932	4.17427	3.10467	8.71191	7.6706	0.502962	10.4192	0.0921535	0.086551	0.563275
gdTcell	non_naive_Vd2p_HLADR	-3.9564	0.0480065	0.0524046	7.37232	5.15084	4.25644	7.29152	5.82334	0.523231	29.1404	2.63349	0.32103	0.674127
gdTcell	non_naive_Vd2p_CCR7	-3.72683	0.122271	0.61276	3.18641	3.39462	1.89585	4.26737	4.28722	0.387437	0.203133	5.70494	0.249141	0.659862

## Sheet: D. LME UI Landmark features
cell_type	cluster	intercept	coefficient	delta_median	mean_time1	median_time1	median_time2	mean_time3	median_time3	total_variance	age_percent	sex_percent	p_value	p_adjust
CD4	CD4	-1.7014	0.0800274	0.231737	26.4988	28.4791	28.7375	32.0013	33.2268	0.0729848	13.1284	4.24421	0.0357753	0.778285
CD8	CD8	-1.83663	0.0539226	0.0114213	12.2741	12.4943	14.4998	12.9576	12.0274	0.295069	5.11425	2.47508	0.307987	0.94778
gdTcell	gdTCRpVD2n	-5.18069	0.000166604	0.0166818	0.315636	0.157169	0.209952	0.292874	0.163493	0.659746	39.126	23.5822	0.996571	0.996571
gdTcell	Vd2	-4.51716	0.0692413	0.230521	1.28746	1.32841	1.6722	1.64814	1.96221	0.252884	12.7689	31.0235	0.085515	0.85515
CD4	CD4_TCM	-1.78939	0.021855	0.0450265	36.8536	38.1151	33.3419	38.7976	38.0496	0.0658467	66.4271	5.01013	0.354569	0.94778
CD4	CD4_TEMRA	-2.32373	-0.0455234	-0.182487	2.76815	2.54066	2.54252	2.50294	2.55216	0.189614	61.6832	5.93386	0.379596	0.94778
CD4	CD4_TN	-0.597335	-0.0378631	-0.0163011	22.9664	18.2796	22.5752	22.4052	17.256	0.17727	69.6326	5.22435	0.365211	0.94778
CD8	CD8_TCM	-3.89692	0.0634846	0.22072	8.20862	6.63926	4.40783	8.86054	7.88402	0.452581	53.3351	9.67785	0.0853158	0.85515
CD8	CD8_TEMRA	-1.47014	-0.0256387	-0.148383	28.5617	31.773	24.5057	28.3862	28.0659	0.219356	0.44537	11.9979	0.435131	0.94778
CD8	CD8_TN	-0.225391	-0.0269047	-0.040635	33.7045	34.373	37.6794	33.14	30.7542	0.0885388	56.0968	10.6062	0.489308	0.94778
CD8	non_naive_CD8	-0.769841	-0.00415291	0.00177922	67.3391	66.5411	63.5315	67.6874	69.9229	0.0211513	53.7107	8.06609	0.83915	0.987235
gdTcell	non_naive_gdT_cells	-0.375408	0.011111	0.0329328	83.253	86.1972	87.0794	84.956	85.614	0.0124817	1.48967	84.5545	0.235918	0.943672
gdTcell	non_naive_Vd2p	-0.00813936	-0.000947987	0.000706997	97.1384	98.0361	98.4983	97.1148	97.3101	0.000341187	11.6669	0.850759	0.741911	0.94778
CD4	CD4_TEM	-1.60332	-0.0151972	0.0528511	11.1658	10.7932	10.9478	10.9231	10.1844	0.108587	12.7461	16.0553	0.810147	0.981997
CD4	CD4_TTM	-1.45234	-0.0086608	-0.0553517	26.2952	26.8512	23.0075	25.4105	24.7199	0.045501	33.0829	36.751	0.624544	0.94778
CD4	non_naive_CD4	-0.574357	0.000239251	-0.0123426	73.6999	77.864	73.8406	73.7938	78.0444	0.0213392	66.6831	9.59521	0.982774	0.996571
CD4	CD4_Tregs	-3.40412	0.0777783	0.19123	3.41862	3.71128	3.20151	3.99427	4.11317	0.0985938	2.75146	0.624016	0.210271	0.943672
CD4	non_naive_CD4_Th2	-2.25957	0.10298	0.201575	14.5269	16.0652	14.6902	17.4536	18.0689	0.120071	2.36388	3.10638	0.119486	0.891929
CD4	non_naive_CD4_Th17	-2.03516	-0.00878877	0.0956022	16.8451	16.1401	15.89	16.7006	16.962	0.0964058	27.8737	15.3639	0.868872	0.988077
CD4	non_naive_CD4_TFH	-2.51653	0.050768	0.293431	4.19938	3.45783	4.4644	4.61828	4.23961	0.14251	26.4884	12.6051	0.375172	0.94778
CD4	non_naive_CD4_TFH_TH17	-3.25758	0.0461856	0.325638	5.46507	5.95774	4.81948	5.34723	5.48583	0.326022	1.17397	0.79525	0.719356	0.94778
CD4	non_naive_CD4_Tctl	-1.6205	-0.010121	-0.0349465	8.42531	7.82334	7.22649	7.87758	7.20105	0.151947	36.5451	11.8474	0.723741	0.94778
CD4	non_naive_CD4_Th1	-1.44009	0.0342605	0.0619852	25.5713	24.286	25.8858	28.4102	26.723	0.0336986	0.894134	2.30726	0.0389142	0.778285
CD8	CD8_TEM	-2.44235	-0.00734732	0.0724587	9.08537	9.02215	11.0098	9.89338	9.67855	0.197138	0.311512	0.366584	0.915137	0.989337
CD8	CD8_TTM	-1.69223	-0.0387426	-0.161478	20.4133	20.5623	20.2353	19.6995	19.1928	0.119217	7.51192	2.73602	0.229	0.943672
B_cell	B_cells	-2.45701	-0.0254671	-0.155715	3.58411	3.49578	3.29518	3.10208	2.43797	0.24537	6.38836	33.0413	0.710794	0.94778
Basophil	Basophils	-6.21747	-0.0258998	0.0642505	0.0907276	0.0777471	0.0878408	0.0819741	0.0573913	0.127206	0.81015	2.58863	0.696492	0.94778
pDC	pDCs	-3.64142	-0.153156	-0.319931	0.575372	0.455871	0.950479	0.408836	0.39886	0.331451	15.1315	6.9179	0.159978	0.914161
NC_monos	NC_monocytes	-4.39961	-0.0589523	-0.159343	1.3395	0.933316	0.859083	0.906482	0.823857	0.906684	8.58604	13.2045	0.758224	0.94778
Bright_NK	CD56bright_NK_cells	-5.93346	-0.00950843	-0.328663	0.217685	0.221147	0.265742	0.239522	0.225544	0.10383	12.1901	1.08773	0.889269	0.988077
NK_cells	NK_cells	-3.78646	0.00556839	-0.453051	3.34391	3.42822	3.76514	3.72352	2.93034	0.226579	12.0506	1.30231	0.95597	0.996571
cDCs	cDCs	-3.79274	-0.0197772	-0.0893709	1.76056	1.25871	1.90103	1.55102	1.43575	0.134196	3.99474	0.644628	0.740579	0.94778
Classical_monos	Classical_monocytes	-0.829849	-0.0352303	0.117449	39.998	32.9232	36.5087	34.8319	31.4097	0.0844002	3.72652	1.97719	0.446478	0.94778
B_cell	Mem_B_cell_IgDnegIgMneg	-0.352005	-0.00971134	-0.0807571	56.2217	56.829	54.1667	54.3962	58.8905	0.0776404	0.316092	28.4606	0.615638	0.94778
B_cell	Mem_B_cell_IgDnegIgMpos	-3.45095	0.0758682	0.294428	8.96057	8.7619	8.98716	10.9391	10.4059	0.235511	7.21205	19.5778	0.133789	0.891929
B_cell	Mem_B_cell_IgDposIgMpos	-1.68315	-0.00927084	0.0561238	33.2489	31.7914	33.75	30.9656	28.1658	0.14463	1.48087	30.0416	0.74763	0.94778
B_cell	Plasmablast	-3.33278	-0.221513	-0.767153	14.7499	11.9419	4.75543	19.5959	5.1932	2.43756	0.482349	10.8191	0.45391	0.94778
B_cell	DN_B_cells	-1.77024	-0.0189742	-0.151663	26.7349	17.6424	21.9918	21.3513	21.6758	0.201255	0.713687	22.4968	0.757267	0.94778
B_cell	Naive_B_cells	-0.736881	0.0373848	0.0414172	56.0948	61.6658	52.9469	58.2368	57.4871	0.0604422	2.90574	4.18218	0.395353	0.94778
B_cell	Transitional_B_cells	-4.17496	-0.0575121	-0.0884651	1.93589	2.02943	1.34357	1.76682	1.31308	0.212869	21.0879	10.8421	0.505126	0.94778

## Sheet:  Col annotations for B.-D.
cell_type	Parent population
feature	Parent_marker {e.g. B_cell_CXCR5: Percent of CXCR5 positive cells from total B cells}
intercept	Intercept for linear mixed effect (LME) model for feature abundance with time since index visit as fixed effect for slope and patient ID as random effect on intercept)
coefficient	Coefficient from LME for time since index visit
delta_median	Median[(Visit 3 abundance - Visit 1 abundance)/Visit 1 abundance]
mean_time1	Mean of Visit 1 abundance
median_time1	Median of Visit 1 abundance
median_time2	Median of Visit 2 abundance
mean_time3	Mean of Visit 3 abundance
median_time3	Median of Visit 3 abundance
total_variance	Total variance
age_percent	% of variance explained by age
sex_percent	% of variance explained by sex
p_value	p value from LME
p_adjust	B.H. adjusted p value from LME

## Sheet: E. LME Clusters Panel 1
cell_type	cluster	intercept	coefficient	delta_median	mean_time1	mean_time1_live	median_time1	median_time1_live	median_time2	median_time3	total_variance	age_percent	sex_percent	p_value	p_adjust
CD8	c1	-3.05308	0.126232	0.519147	0.0832644	0.0119682	0.0630372	0.00958394	0.0992675	0.115057	0.213096	4.82806	2.81305	0.00203681	0.00763804
B_cells	c2	-2.68952	-0.0842396	-0.00392105	0.0877338	0.00611183	0.0784314	0.00488692	0.0643021	0.0774987	0.601638	0.965241	0.050561	0.0561139	0.111352
CD4	c3	-1.72554	-0.0770336	-0.199353	0.143625	0.0475225	0.0974924	0.0312861	0.0710859	0.0835313	0.493535	4.3352	0.672544	0.0481307	0.100739
CD8	c4	-1.93966	-0.866062	-0.889286	0.0990032	0.0172113	0.0604376	0.00817658	0.0152342	0.00724453	1.75417	2.21448	0.57837	1.58874e-11	1.42987e-09
CD8	c5	-1.72141	0.0542814	0.107089	0.12977	0.0193513	0.0906564	0.0105486	0.0677828	0.102676	0.653903	14.2469	2.84165	0.086682	0.152968
NK_cells	c6	-2.9262	0.070384	0.220991	0.201595	0.0171239	0.157266	0.00727241	0.204814	0.172732	0.595684	12.8561	0.00375474	0.0982813	0.170102
NK_cells	c7	-2.7998	0.202022	0.700374	0.0923891	0.00503821	0.0466926	0.00257077	0.0842558	0.122039	0.910181	3.33095	6.44027	0.000531671	0.00281473
NK_cells	c8	-3.78815	-0.213158	0.00314984	0.101926	0.005931	0.108333	0.0038652	0.105378	0.0670408	3.34172	8.08495	3.76732	0.146026	0.234684
NK_cells	c9	-2.53489	-0.00373492	-0.127919	0.13266	0.00697922	0.113457	0.004816	0.123508	0.105248	0.612677	1.02361	0.0277843	0.929734	0.947061
CD8	c10	-5.1957	0.0932913	0.843964	0.0349364	0.00471067	0.0268535	0.00397271	0.0256051	0.0308618	1.3366	12.4765	4.869	0.117765	0.196275
CD4	c11	-3.68137	0.118146	0.234533	0.0747285	0.0224718	0.0653321	0.0210852	0.0679734	0.087014	0.244582	12.5861	8.2054	0.000282074	0.00192425
CD4	c12	-2.46628	-0.064072	-0.163206	0.167288	0.0535144	0.152676	0.0381095	0.172629	0.163556	0.953167	1.05977	2.7948	0.151435	0.239108
CD16_monocytes	c13	-0.360938	-0.199294	-0.423508	0.614578	0.015183	0.592389	0.0083478	0.453491	0.396307	0.329259	0.150252	1.68931	8.36313e-06	0.000217244
B_cells	c14	-1.78394	0.0485498	0.1503	0.223929	0.0187068	0.212965	0.0148953	0.193217	0.230398	0.148383	0.0789893	8.67379	0.0312716	0.0722703
CD4	c15	-2.52917	-0.0556674	-0.167253	0.106331	0.0354929	0.0903415	0.0254015	0.0744155	0.0811401	0.417369	0.447342	0.652878	0.101152	0.171767
CD14_monocytes	c16	-2.23384	0.0282153	-0.0159772	0.176597	0.0549992	0.173529	0.0491281	0.194337	0.170243	0.346316	1.78325	4.48902	0.509836	0.628564
CD8	c17	-4.97453	0.197854	0.47946	0.0515609	0.00837023	0.0238586	0.00416135	0.0468188	0.0668042	1.30914	11.7389	6.15122	0.00999512	0.0264577
B_cells	c18	-5.47172	-0.251173	-0.444378	0.00847692	0.000622545	0.00802354	0.000385789	0.00561587	0.00387477	0.97384	4.12887	7.4046	9.71338e-05	0.000971338
CD4	c19	-3.16531	0.119619	0.334317	0.0793423	0.0230895	0.0784314	0.0226689	0.0948005	0.111208	0.133748	7.4446	0.608062	0.000299329	0.00192425
NK_cells	c20	-1.09429	-0.308742	-0.205332	0.253443	0.0116093	0.192953	0.00708324	0.130568	0.106362	2.85732	0.283962	3.63731	0.0625985	0.119869
CD8	c21	-0.835793	-0.122852	-0.239054	0.124087	0.0192874	0.0965786	0.00897326	0.0647203	0.0624275	0.878099	29.2465	3.85265	0.0814872	0.146677
CD4	c22	-3.58391	0.0835996	0.245746	0.0492087	0.0143117	0.0453406	0.0136737	0.0511852	0.0521406	0.294407	0.798688	4.1687	0.0121507	0.0308585
CD8	c23	-3.16392	-0.0784287	-0.0473438	0.0381597	0.0060744	0.0380006	0.00399884	0.0419297	0.0281168	0.475941	0.00695818	0.157882	0.183838	0.274537
cDCs	c24	-2.8129	0.0129438	0.0719697	0.215855	0.00466514	0.203636	0.00349765	0.251717	0.159266	1.68583	1.36703	4.18888	0.860979	0.911624
cDCs	c25	-2.66467	-0.262132	-0.414034	0.201345	0.00408135	0.232495	0.00335501	0.159488	0.120459	2.11167	2.40739	3.68627	0.000116679	0.00105011
CD4	c26	-2.83948	0.0235136	0.0359432	0.0444458	0.0126461	0.0355071	0.011343	0.0453452	0.0383958	0.474596	6.64922	0.704545	0.628966	0.703478
CD14_monocytes	c27	-4.40912	0.0325662	-0.0259962	0.0465819	0.0136278	0.0439433	0.0107025	0.048409	0.0409605	1.41522	2.64531	3.07823	0.595991	0.700789
CD14_monocytes	c28	-3.27021	-0.275417	-0.439887	0.0880855	0.0257813	0.0515549	0.0191194	0.0712833	0.0378714	2.06374	1.3116	5.83359	8.89956e-05	0.000971338
CD8	c29	-3.28183	0.152211	0.680142	0.0987908	0.0132084	0.0700454	0.0101971	0.127317	0.141397	0.557266	6.52234	3.90113	0.00922769	0.0251664
CD8	c30	-4.94096	-0.214327	-0.520728	0.0493518	0.00759116	0.0258795	0.00452383	0.0339664	0.0245218	1.12271	35.3691	0.165641	0.00464457	0.0154819
CD4	c31	-3.07551	-0.111823	-0.168656	0.0379452	0.0136626	0.0290058	0.00853832	0.0283938	0.0245161	0.719397	0.50968	4.33608	0.0141593	0.0344416
CD4	c32	-1.93157	-0.0818443	-0.15883	0.0689746	0.0207804	0.0173572	0.00649483	0.0200521	0.0155121	1.81982	6.38177	7.14311	0.075348	0.141278
CD14_monocytes	c33	-3.62574	0.181691	0.396253	0.0785067	0.023478	0.0744538	0.0224524	0.0887514	0.112799	0.488922	2.29801	1.59829	2.17031e-05	0.000325547
pDCs	c34	-5.17934	0.112817	0.457979	0.00534652	0.00534652	0.00425822	0.00425822	0.00538772	0.00600013	0.333589	4.43112	0.329402	0.056913	0.111352
NK_cells	c35	-0.944733	-0.487921	-0.476699	0.115126	0.00475864	0.102245	0.00386256	0.0581513	0.0389011	2.66296	1.052	0.499918	0.00308949	0.0111222
CD8	c36	-5.47106	-0.0894563	-0.292277	0.0197421	0.00298537	0.0100326	0.00100344	0.0095498	0.00926666	1.76114	9.95353	7.59122	0.186075	0.274537
B_cells	c37	-7.5227	-0.698569	-0.310929	0.00157533	0.000122919	0.00112319	8.27927e-05	0.00117945	0.000411975	8.85325	1.10002	4.50225	0.0123434	0.0308585
CD4	c38	-4.53082	-0.160532	-0.234377	0.017273	0.00528029	0.0176172	0.00523644	0.0177563	0.0131832	1.22922	0.328463	8.424	0.000374831	0.00212644
CD16_monocytes	c39	-1.67223	0.196277	0.39753	0.272882	0.00772025	0.28482	0.00406451	0.330053	0.44822	0.306837	0.361429	0.329831	0.000162105	0.00132631
B_cells	c40	-2.67445	-0.0184162	-0.000409532	0.179057	0.0143391	0.180418	0.0101349	0.180888	0.156801	0.515297	8.23974	2.56355	0.536133	0.652054
CD14_monocytes	c41	-3.99784	-0.229442	-0.197779	0.0520844	0.0143109	0.0274721	0.00860183	0.0343517	0.0280234	3.96084	0.722104	0.212664	0.0769871	0.141405
CD14_monocytes	c42	-3.00394	0.158789	0.805888	0.0784277	0.0259835	0.0596458	0.0165932	0.0799848	0.0928274	0.531641	0.00765744	1.21104e-06	0.000378034	0.00212644
gdTCR	c43	-0.882967	0.0282346	0.140942	0.510227	0.00838409	0.529545	0.00688711	0.539265	0.571919	0.118288	1.85577	0.386018	0.365371	0.490796
NK_cells	c44	-3.41704	-0.0288766	-0.0317189	0.0206183	0.00152318	0.0187234	0.000748965	0.0219366	0.0153782	0.636303	6.30695	2.56967	0.599564	0.700789
CD8	c45	-3.52075	0.170114	0.577567	0.0710526	0.0101197	0.0534386	0.00867018	0.0797831	0.0845211	0.56638	0.689512	0.681305	1.46022e-06	6.57097e-05
CD8	c46	-4.46486	-0.0487036	0.0707516	0.0407036	0.00610988	0.0310837	0.00436252	0.0578194	0.0284581	1.09955	8.7282	1.37431	0.508751	0.628564
CD16_monocytes	c47	-3.27914	0.0288133	1.32951	0.11254	0.00299656	0.0750799	0.00214978	0.235632	0.21507	2.656	4.45546	0.498876	0.87621	0.916964
CD4	c48	-4.83682	0.21291	0.567022	0.0255795	0.00734487	0.0212433	0.00583735	0.026502	0.0355615	0.401339	4.45074	3.88037	0.000233562	0.00175171
CD14_monocytes	c49	-3.27347	-0.699594	-0.753881	0.0548451	0.0153211	0.0322508	0.00771548	0.0122727	0.00794575	4.63802	0.80383	0.316711	1.20691e-05	0.000217244
CD8	c50	-5.43678	-0.0286957	0.034463	0.00849279	0.00114599	0.00536258	0.000740944	0.00640645	0.00505859	0.685226	3.77056	0.885267	0.591598	0.700789
CD14_monocytes	c51	-3.82444	0.135046	0.307948	0.043864	0.0141236	0.0334473	0.00996747	0.0333239	0.0422651	0.836844	0.627614	2.06414	0.0410926	0.0902033
B_cells	c52	-3.14284	-0.0403866	0.0830545	0.0465655	0.00366659	0.0427964	0.00253701	0.039358	0.0397296	0.592378	1.31472	16.0726	0.297641	0.418558
B_cells	c53	-1.8082	-0.0284345	-0.176887	0.112694	0.0103029	0.111885	0.00699598	0.112691	0.0964582	0.574782	2.88482	5.12187	0.459657	0.582663
NK_cells	c54	-2.95188	0.191519	0.274939	0.0717811	0.00506789	0.0343561	0.00131927	0.0661796	0.0890362	1.12492	4.30706	4.08903	0.00132978	0.00544001
cDCs	c55	-1.92041	0.0536953	0.160526	0.21217	0.00513059	0.196434	0.0041291	0.186124	0.210097	0.353705	0.00123616	3.97942	0.139369	0.228059
B_cells	c56	-3.11534	0.0787083	0.235416	0.108844	0.00891048	0.11621	0.00726377	0.118809	0.128306	0.458421	3.32036	3.94824	0.0518033	0.105961
CD4	c57	-5.5204	0.114746	0.405416	0.0156592	0.00459493	0.0111747	0.00394725	0.0138115	0.0176759	0.338426	28.6741	0.0089497	0.00863771	0.0242936
CD8	c58	-2.54416	0.0352689	0.231255	0.0490118	0.00676537	0.0430372	0.00585821	0.0599806	0.054381	0.420392	6.83172	2.29405	0.425425	0.546975
gdTCR	c59	-0.0223361	-0.0310601	-0.0850689	0.334415	0.00432961	0.402039	0.00277319	0.309015	0.376986	0.695492	19.3928	1.37687	0.395484	0.515849
CD4	c60	-5.09112	-0.0339357	0.0651697	0.0155633	0.00482896	0.0153963	0.00436566	0.0162543	0.0131487	0.593026	8.39057	1.84731	0.386602	0.511679
CD14_monocytes	c61	-3.63526	0.154523	0.740387	0.0258263	0.00861743	0.0120873	0.00408791	0.0140158	0.015229	1.32603	2.75179	1.069	0.0066528	0.0206466
CD14_monocytes	c63	-7.82245	0.195098	1.25515	0.00129805	0.000421193	0.000786931	0.000252721	0.00094162	0.00173045	1.94301	0.337314	0.0361604	0.170798	0.26054
CD14_monocytes	c64	-3.19045	-0.00526888	-0.102669	0.0669299	0.0211671	0.060839	0.0130057	0.0332724	0.0486058	0.641223	0.387007	0.248472	0.939266	0.947061
CD8	c65	-1.35224	-0.0141913	-0.00939938	0.0983534	0.012899	0.0385347	0.00650606	0.0464302	0.0430653	1.17869	14.9549	1.27743	0.72596	0.787186
CD4	c67	-3.88483	-0.0133198	-0.0038668	0.0237424	0.00741246	0.0204828	0.00627438	0.0208094	0.022257	0.349654	0.13857	1.88483	0.63313	0.703478
CD4	c68	-4.61495	0.0249212	0.226319	0.0219258	0.00639475	0.00964449	0.00244859	0.0117647	0.00972174	1.57674	0.345056	2.55365	0.684451	0.751227
B_cells	c69	-5.39883	-0.277538	-0.262402	0.00605615	0.00046051	0.00358877	0.000202176	0.00349984	0.00257633	1.9283	0.654234	1.7705	0.0428616	0.0918463
CD4	c70	-2.50463	0.0650947	0.191962	0.0768228	0.0208492	0.0265797	0.00857175	0.0357286	0.0328369	1.34643	2.28582	2.92988	0.211547	0.307084
cDCs	c72	-1.12943	0.021091	0.0635225	0.37063	0.0141415	0.261084	0.00547321	0.30547	0.307962	0.854766	0.152826	1.27513	0.62165	0.703478
CD14_monocytes	c73	-2.82473	-0.00689103	0.00226313	0.0444275	0.0129053	0.0320051	0.00956295	0.0225615	0.0282829	1.25436	3.85441	1.39099	0.930562	0.947061
gdTCR	c74	-4.22539	-0.152822	-0.246986	0.155358	0.00352355	0.103933	0.000860298	0.0679785	0.0426653	3.08199	9.33364	2.14543	0.338699	0.461862
CD4	c75	-5.41688	-0.0968092	-0.185423	0.00785342	0.00257703	0.00495099	0.00145498	0.00457702	0.00365379	0.648638	4.24703	3.02656	0.0324437	0.0729983
B_cells	c76	-4.84391	-0.0703555	-0.341514	0.00662259	0.000451466	0.00495689	0.00035424	0.00550326	0.00475921	0.761201	0.494404	1.52418	0.234515	0.335022
B_cells	c77	-1.1513	-0.0147267	0.0743584	0.163535	0.0159972	0.0824098	0.00623198	0.070997	0.0714928	0.768864	8.68515	2.18111	0.608487	0.7021
CD14_monocytes	c78	-3.25779	-0.104122	0.0813003	0.131079	0.0392997	0.128441	0.0309951	0.123035	0.134072	2.90944	1.34665	0.796379	0.166565	0.258463
CD4	c79	-9.37855	-0.690548	-0.673245	0.00115079	0.000415037	0.000487686	0.000155385	0.000168011	0.000235262	5.82753	7.93306	2.56919	0.0051634	0.0165966
B_cells	c80	-2.57183	-0.0351025	-0.0703609	0.0477601	0.00374906	0.0412862	0.00300978	0.0383641	0.0373101	0.446077	3.95626	0.952597	0.306821	0.424829
NK_cells	c81	-7.88649	-1.01497	-0.909775	0.0104616	0.000389407	0.00472046	0.000323877	0.000895576	0.000526695	11.3406	8.12081	2.64811	0.000953594	0.00429117
CD4	c82	-6.65273	0.00323276	-0.0947524	0.00480965	0.00143431	0.00374493	0.0010853	0.00428917	0.00390989	0.628672	14.2432	1.75002	0.947061	0.947061
CD14_monocytes	c83	-3.77747	0.185425	0.685853	0.0278347	0.00864674	0.0117549	0.00335035	0.0122993	0.0177285	1.48334	1.88292	4.32	0.000821866	0.00389305
B_cells	c84	-5.52401	-0.325001	-0.340219	0.00382951	0.0002444	0.00294196	0.000213654	0.00229994	0.00133617	1.50828	0.966684	0.125973	0.00741777	0.0215355
CD14_monocytes	c86	-4.47659	-0.290879	-0.398585	0.00837266	0.00275966	0.00493648	0.00107154	0.00301468	0.00260958	1.51307	0.39087	0.0758568	0.00102333	0.00438569
CD8	c87	-3.62161	-0.817187	-0.552787	0.00307552	0.000547183	0.00234135	0.000229381	0.00137607	0.000692942	6.49868	0.679949	1.37258	0.00201114	0.00763804
CD4	c89	-4.73016	-0.344163	-0.468028	0.00744593	0.00247714	0.00521151	0.00143237	0.00305175	0.00264257	0.555474	0.498676	0.326765	1.06029e-05	0.000217244
B_cells	c90	-6.43768	-0.511187	-0.620448	0.0033207	0.000244607	0.002291	0.000152164	0.00260772	0.00128252	4.38083	3.97537	0.0178568	0.0038823	0.0134387
CD8	c93	-7.12337	-0.52943	-0.306397	0.000644477	8.0046e-05	0.00042694	6.71186e-05	0.000558695	0.000329116	3.55389	1.23093	0.0849479	0.00714159	0.0214248
CD4	c94	-8.41627	-0.479449	-0.303919	0.00940704	0.0032003	0.000270728	9.66448e-05	0.000370023	0.000237537	7.31595	4.97962	0.00184762	0.0313171	0.0722703
CD14_monocytes	c96	-2.55776	-0.204894	-0.492092	0.0748201	0.0244344	0.00401011	0.000971536	0.00310786	0.00237582	8.2301	3.12333	5.51482	0.000748729	0.00374364
CD4	c98	-8.78067	-0.865466	-0.695209	0.000877462	0.000290128	0.000338409	0.000103355	8.61615e-05	0.000146019	5.79903	4.05227	8.04022	6.664e-05	0.0008568
CD14_monocytes	c99	-10.5688	0.0569952	0.320166	0.000418921	0.000136309	0.000308356	6.78758e-05	0.000163506	0.000382437	5.28692	2.26779	4.58703	0.746986	0.800342

## Sheet: F. LME Clusters Panel 2
cell_type	cluster	intercept	coefficient	delta_median	mean_time1	mean_time1_live	median_time1	median_time1_live	median_time2	median_time3	total_variance	age_percent	sex_percent	p_value	p_adjust
CD14_monocytes	c1	-4.38635	0.164255	0.247901	0.0351537	0.0110298	0.0255493	0.00786559	0.0283255	0.0393854	0.65954	1.14259	3.96173	0.00908019	0.0217374
cDCs	c2	-0.449397	0.0497467	0.149186	0.623944	0.0115071	0.626667	0.0120374	0.736768	0.767433	0.0754897	1.07398	2.44839	0.00695512	0.0183152
CD4	c3	-2.67053	0.0353996	0.0611011	0.0929851	0.0246985	0.067357	0.0171417	0.0736264	0.0786648	0.457422	0.617166	6.78154	0.063073	0.103808
NK_cells	c4	-2.46342	-0.202965	0.215958	0.250383	0.0199102	0.276062	0.00671961	0.249934	0.195176	2.8823	7.0728	3.4899	0.226953	0.309125
T_reg	c5	-0.959612	-0.0756595	-0.2251	0.23658	0.0070295	0.238434	0.00567952	0.224901	0.183433	0.181427	7.38141	0.039785	0.0473958	0.0800632
CD4	c6	-3.36891	0.027818	0.125981	0.0773194	0.0215049	0.0724775	0.0202425	0.0637205	0.0758997	0.326843	8.79285	1.47637	0.409421	0.475651
CD8	c7	-2.59871	0.0839567	0.247743	0.0744104	0.0102628	0.0668577	0.00982445	0.0839206	0.081571	0.307054	2.13681	0.0377433	0.00424748	0.011984
CD4	c8	-3.92108	-0.147501	-0.0134326	0.0474982	0.0125796	0.0386402	0.0103277	0.0360679	0.0230958	0.809088	5.27879	11.2319	0.0139057	0.0305152
CD8	c9	-3.89284	0.0862202	0.334206	0.0364251	0.00510747	0.0358524	0.00435577	0.0395726	0.0426339	0.518716	1.87398	1.53634	0.0806432	0.122516
CD4	c10	-1.50446	-0.0632829	-0.151446	0.0614577	0.0182905	0.0488863	0.0130946	0.0407349	0.0377165	2.19933	10.537	7.83801	0.0982042	0.14638
CD14_monocytes	c11	-2.58099	-0.165414	-0.325657	0.100692	0.0294035	0.0744344	0.0228064	0.0924337	0.0577735	0.800491	0.657508	4.38125	0.00233162	0.00708455
Basophils	c12	-6.5822	0.159201	0.502767	0.0039517	0.0039517	0.00187713	0.00187713	0.00193681	0.00240462	1.56292	0.0119959	0.308557	0.00989383	0.0223318
B_cells	c13	-2.09645	-0.00568447	0.118602	0.120734	0.00919654	0.103696	0.00702289	0.104674	0.123676	0.253322	1.51464	6.94398	0.869066	0.869066
CD4	c14	-1.9394	0.0826948	0.218418	0.0742968	0.0206303	0.0648559	0.0205095	0.0738685	0.0857964	0.268472	30.0645	1.64515	0.00118337	0.00426058
CD4	c15	-1.27909	-0.138014	-0.131616	0.141691	0.0409546	0.1184	0.0306177	0.0715063	0.100408	0.472417	8.93085	0.144568	0.000402151	0.00242222
CD14_monocytes	c16	-3.27224	0.0567645	0.282973	0.0883259	0.0271193	0.0628826	0.0165511	0.0891514	0.076944	0.693954	1.01596	6.4681	0.25527	0.330595
CD8	c18	-0.621923	-0.0306065	0.0800969	0.197567	0.0285771	0.161402	0.0166419	0.123128	0.149505	0.499276	36.0816	4.27708	0.378815	0.460406
CD14_monocytes	c20	-4.42023	-0.233389	-0.343123	0.0500148	0.0155485	0.0162891	0.00460878	0.0141058	0.0114203	3.20282	1.60308	2.57192	0.000531702	0.00254669
CD4	c21	-3.20299	-0.136538	-0.206496	0.0365104	0.01028	0.0312402	0.0084396	0.0321123	0.0264488	0.213662	0.00519296	11.0204	0.000548023	0.00254669
B_cells	c22	-0.533591	-1.11307	-0.839384	0.15492	0.0138099	0.134021	0.00944229	0.117692	0.0119222	11.3404	0.0481746	0.701572	0.00118649	0.00426058
CD16_monocytes	c23	-0.85026	-0.303224	-0.54841	0.408418	0.00994845	0.394427	0.00566398	0.305648	0.227647	0.481431	7.22147	6.44558	7.67797e-07	1.21312e-05
CD4	c24	-2.41194	-0.0443896	-0.070566	0.109756	0.0307874	0.111148	0.0277119	0.107738	0.10087	0.220008	0.629953	5.08431	0.118818	0.170666
pDCs	c25	-5.3137	0.123058	0.523698	0.0048985	0.0048985	0.00391811	0.00391811	0.00493603	0.00548099	0.315974	3.62643	0.657012	0.0248167	0.0478175
CD4	c26	-2.33586	-0.0842415	-0.116056	0.0352731	0.00966221	0.0329201	0.0088678	0.0284493	0.0234337	0.502656	22.1957	2.08944	0.0165993	0.0345091
NK_cells	c27	-1.73662	0.010438	-0.0282091	0.165939	0.0108417	0.143878	0.00544091	0.144198	0.134773	0.804914	5.40562	18.3475	0.774457	0.826785
NK_cells	c28	-1.43615	-0.162577	-0.22519	0.229778	0.0113996	0.239947	0.0107253	0.185156	0.154961	0.281208	2.76865	1.40566	0.000526298	0.00254669
CD4	c29	-3.52584	0.138295	0.488226	0.0603078	0.0164917	0.0546572	0.0138635	0.0603589	0.0714708	0.350852	1.73391	0.178969	0.000429005	0.00242222
CD4	c30	-5.30511	0.0479817	0.264797	0.0111609	0.00310839	0.0100598	0.00252032	0.0134933	0.0122661	0.401334	9.55938	0.0768785	0.348726	0.430459
NK_cells	c31	-2.50573	0.269809	0.333352	0.127122	0.00608719	0.0952381	0.00390558	0.140946	0.272317	0.68266	0.645708	4.32254	3.14843e-05	0.000310908
T_reg	c32	-1.31807	0.0455113	0.115466	0.270815	0.00751643	0.26383	0.00752274	0.239807	0.273511	0.247265	0.692472	1.72705	0.125348	0.17683
B_cells	c33	-3.63667	0.21362	0.834011	0.172771	0.014769	0.136068	0.00742679	0.107458	0.189967	1.65648	5.13357	0.0060376	0.0150686	0.0321736
CD8	c34	-3.48267	-0.69549	-0.766146	0.0521328	0.00802375	0.0384601	0.00512806	0.0237942	0.00761397	1.4632	18.1518	0.258894	1.1667e-10	9.21693e-09
T_reg	c35	-1.97861	0.067348	0.133561	0.234146	0.00644393	0.241698	0.0061057	0.249513	0.261323	0.110006	7.13903	2.25329	0.00299743	0.00877027
T_reg	c36	-1.6796	-0.0702748	-0.0427711	0.17564	0.0049922	0.167939	0.00488891	0.164402	0.172986	0.189164	0.0924222	0.189357	0.0733669	0.118285
CD14_monocytes	c38	-3.51334	-0.0194034	-0.00960636	0.0621286	0.0180946	0.0436011	0.0143011	0.0466006	0.0437603	1.03975	0.533709	2.61687	0.772994	0.826785
CD4	c39	-3.63963	-0.129049	-0.222579	0.0406732	0.0132502	0.0288705	0.00831382	0.0329889	0.0286205	0.463583	8.72757	2.37818	0.000429254	0.00242222
CD8	c40	-4.94635	-0.00747605	0.159859	0.0333982	0.0048237	0.0221188	0.00217722	0.0245278	0.020087	1.01633	10.43	3.08712	0.865893	0.869066
CD4	c41	-3.14764	0.103722	0.185781	0.0810035	0.026702	0.057515	0.0135621	0.0995603	0.099927	0.953093	1.17264	10.3577	0.0080512	0.0205176
CD4	c42	-4.83945	-0.889561	-0.833325	0.00638845	0.00202916	0.0033736	0.000696899	0.00112752	0.000689999	3.35382	2.11933	0.698426	2.51576e-07	4.96862e-06
CD14_monocytes	c43	-3.1309	-0.0666347	-0.281835	0.0743873	0.0241206	0.0707703	0.0211754	0.0373598	0.0462153	0.657352	1.41531	0.195831	0.27888	0.355347
CD14_monocytes	c44	-3.8527	0.214972	0.414528	0.0589782	0.0195404	0.0462091	0.0146891	0.0446362	0.0827234	1.23148	0.00942461	1.24013	0.00225468	0.00708455
CD8	c45	-4.35913	0.159349	0.667592	0.0850441	0.0127965	0.0455962	0.00689042	0.0738064	0.0886118	0.865004	20.1989	5.92696	0.0179218	0.0363032
CD16_monocytes	c46	-0.964493	0.120567	0.192863	0.434927	0.0104593	0.427399	0.00761153	0.485912	0.597018	0.221921	5.38966	13.4353	0.000997336	0.00393948
CD14_monocytes	c47	-3.73372	0.24565	0.546921	0.0627057	0.0179846	0.0520971	0.0169745	0.063153	0.0709389	1.07548	0.125321	0.0498525	0.000111877	0.00098203
CD14_monocytes	c48	-1.62796	-0.314593	-0.460631	0.140949	0.0448501	0.140052	0.0347243	0.0981199	0.0417224	0.990876	0.149697	6.71783	1.53352e-06	2.01914e-05
CD8	c49	-2.46412	0.0444822	0.188715	0.101895	0.014253	0.0859486	0.0104049	0.124011	0.108118	0.405672	0.00680691	0.19159	0.388317	0.464803
CD4	c50	-2.51691	0.05628	0.191493	0.073423	0.0209064	0.0564879	0.0173318	0.0878773	0.0915193	1.2816	1.20985	6.46164	0.0411836	0.0739434
gdTCR	c51	2.35339	-0.0283909	-0.000682816	0.80467	0.0084546	0.892362	0.00577003	0.847314	0.882948	7.36192	13.0661	0.000895663	0.105446	0.154263
CD14_monocytes	c52	-3.92286	-0.156183	-0.312817	0.0620661	0.0188955	0.0328888	0.0112112	0.016771	0.0179164	2.01703	0.529799	6.25999	0.0443471	0.0778537
CD8	c53	-4.58624	0.0912047	0.616957	0.0479019	0.00646659	0.036566	0.00657867	0.0422682	0.0435513	1.25889	9.78303	4.1449	0.12981	0.179913
CD16_monocytes	c54	-2.60117	0.0571002	0.491756	0.156654	0.00474297	0.142857	0.00232787	0.226721	0.212628	2.4673	0.865455	1.49007	0.446859	0.511621
CD14_monocytes	c55	-2.53502	0.080438	0.0178427	0.0959	0.0306657	0.103457	0.0189371	0.0917972	0.107066	0.405058	0.115025	6.69606	0.0788321	0.122113
B_cells	c57	-3.66944	-0.177462	-0.254901	0.0252507	0.00196625	0.0200208	0.00171417	0.0244587	0.0123394	0.473373	0.453392	2.41074	0.000863487	0.00359029
CD14_monocytes	c58	-2.14066	0.101743	0.379979	0.1106	0.0347618	0.103504	0.0353689	0.132081	0.132523	1.12897	1.68472	8.08238	0.000244888	0.00175874
Bright_NK_cells	c59	-4.21283	-0.133024	-0.13034	0.00760839	0.00760839	0.00648479	0.00648479	0.00686149	0.00578577	0.819272	8.98264	8.07022	0.0292047	0.054686
CD8	c60	-2.71998	0.0333764	0.263143	0.0352178	0.00468656	0.0240376	0.00364958	0.0286241	0.0293252	1.04716	10.6664	0.853241	0.399598	0.471167
T_reg	c61	-3.73937	-0.0103243	0.158624	0.0604526	0.00169266	0.0541455	0.00133021	0.0593016	0.0585514	0.300576	22.6279	0.605368	0.8123	0.855623
B_cells	c62	-0.910272	-0.0175285	-0.129697	0.341482	0.0295864	0.368116	0.0212154	0.293683	0.289169	0.322156	1.49044	0.682282	0.647573	0.720539
cDCs	c63	-1.80632	-0.239428	-0.248435	0.243703	0.00570997	0.242975	0.00263958	0.199364	0.153488	1.07031	1.97385	3.05586	0.000781224	0.00342871
gdTCR	c64	-3.53232	-0.0570262	0	0.19533	0.00128675	0.107638	0.00027133	0.113162	0.117052	7.42894	1.03444	0.532452	0.832057	0.864901
CD8	c65	-0.850751	0.0429292	0.133702	0.145916	0.0205744	0.125514	0.0141323	0.129136	0.134243	1.27813	16.7524	2.22361	0.255046	0.330595
CD8	c66	-2.67783	-0.772899	-0.847136	0.0485343	0.00814757	0.02516	0.00236978	0.00539798	0.00525021	1.47915	0.981503	0.345993	2.05563e-09	8.11974e-08
CD4	c67	-6.17003	0.131321	0.147407	0.00732176	0.00195167	0.00493316	0.00160335	0.00834367	0.00908798	0.719026	13.3324	8.77746	0.0208127	0.041105
CD8	c68	-3.67636	-0.390777	-0.678082	0.0233683	0.00411877	0.0143857	0.00169165	0.0150376	0.00633106	0.878181	1.90942	0.000159566	7.09389e-06	8.00596e-05
B_cells	c69	-4.67827	-0.371704	-0.124633	0.0162435	0.000743203	0.00454582	0.000427243	0.00510049	0.00338629	2.91137	0.290075	0.500477	0.0476325	0.0800632
CD4	c70	-5.46189	0.0732447	0.0398484	0.0227294	0.00624458	0.00702697	0.00238312	0.00937031	0.00886831	1.75774	4.64302	7.31073	0.255025	0.330595
CD8	c71	-3.30844	0.162857	0.472726	0.0948158	0.0141769	0.0558098	0.00804475	0.109906	0.111915	0.921694	3.17068	11.8711	0.000181578	0.00143447
CD14_monocytes	c74	-3.22804	0.166058	0.145595	0.0580977	0.0192317	0.0481447	0.0113201	0.0572557	0.0809527	1.01559	0.0102909	5.81244	0.00139065	0.00477659
CD8	c75	-4.15841	-1.37276	-0.955232	0.023373	0.00437204	0.00643115	0.000813744	0.00105803	0.000719395	6.04302	3.15323	6.34487	8.41085e-09	2.21486e-07
NK_cells	c76	-0.62628	-0.133798	-0.390146	0.226779	0.0115047	0.218028	0.00696354	0.155956	0.121381	1.36953	8.9961	2.88988	0.00845772	0.02088
B_cells	c77	-2.90758	-0.965802	-0.801325	0.00255727	0.000210415	0.0010627	5.11928e-05	0.000269542	0.000136918	13.0286	5.0065	0.00550079	0.00511066	0.0139222
CD4	c78	-6.06615	0.0479043	-0.0165675	0.0166489	0.00489367	0.00478159	0.00109924	0.0044317	0.00369445	1.61043	2.30809	0.0840041	0.491503	0.554696
B_cells	c80	-1.72118	0.0811134	0.183107	0.155214	0.0131856	0.164907	0.00900082	0.18324	0.24642	1.28668	1.13642	6.40768	0.0297658	0.054686
CD4	c81	-5.5866	0.00982791	0.178516	0.00283295	0.00069946	0.00133326	0.000434004	0.00270605	0.00160985	0.917191	4.08369	0.36908	0.862809	0.869066
cDCs	c82	-2.06691	-0.0740074	-0.25837	0.109717	0.00152455	0.0785253	0.00166377	0.0500963	0.0633176	0.770717	2.74777	0.0620848	0.338431	0.424382
CD4	c85	-5.77346	-0.589045	-0.23347	0.000722853	0.00018731	0.000392136	0.000105037	0.000666839	0.000295687	4.7336	1.0385	0.0298382	0.00152788	0.00502926
cDCs	c87	-5.1513	0.137781	0.446029	0.0226364	0.000314858	0.00547645	0.000110848	0.00636943	0.00586072	10.6045	0.721045	0.117727	0.687317	0.75414
T_reg	c88	-5.01954	-0.343559	-0.263956	0.0223662	0.000603085	0.0152284	0.000422912	0.0131521	0.0155295	5.36191	3.37858	2.88832	0.0785486	0.122113
B_cells	c97	-7.38089	-0.697201	-0.78373	0.010828	0.000583725	0.00282105	0.000210763	0.00110676	0.00103	7.63907	5.48274	4.81536	0.0096139	0.0223318

## Sheet: Col annotations for E.-F.
cell_type	Landmark cell population
cluster	Cluster number
intercept	Intercept for linear mixed effect (LME) model for cluster abundance with time since index visit as fixed effect for slope and patient ID as random effect on intercept)
coefficient	Coefficient from LME for time since index visit
delta_median	Median[(Visit 3 abundance - Visit 1 abundance)/Visit 1 abundance]
mean_time1	Mean of Visit 1 abundance as fraction of parent
mean_time1_live	Mean of Visit 1 abundance as fraction of live cells
median_time1	Median of Visit 1 abundance as fraction of parent
median_time1_live	Median of Visit 1 abundance as fraction of live cells
median_time2	Median of Visit 2 abundance as fraction of parent
median_time3	Median of Visit 3 abundance as fraction of parent
total_variance	Total variance
age_percent	% of variance explained by age
sex_percent	% of variance explained by sex
p_value	p value from LME
p_adjust	B.H. adjusted p value from LME

## Sheet: G. LME CD14CD16 features
feature	marker	intercept	coefficient	delta_median	mean_time1	median_time1	median_time2	mean_time3	median_time3	total_variance	age_percent	sex_percent	p_value	p_adjust
CD14pCD16p_ofLIVE		-4.76045	-0.250408	-0.573281	1.26359	1.0036	0.496592	0.37801	0.265459	0.857764	3.45668	5.07982	0.000519858	0.00207943
BDCA1_pos_Percent_of_CD16_pos	BDCA1	-2.37054	-0.0316591	-0.0287796	19.9336	22.3661	23.3333	20.1626	22.3856	1.02623	4.54674	0.139851	0.709378	0.709378
CD4_pos_Percent_of_CD16_pos	CD4	-0.0180941	-0.0696702	-0.0967598	88.6217	87.8338	91.4106	75.6654	79.6418	0.0527432	0.0780404	0.69579	3.92664e-05	0.000235598
CD40_pos_Percent_of_CD16_pos	CD40	-3.8075	-0.276434	-0.0102201	4.72196	1.76768	1.44377	3.27174	1.42417	2.20392	0.939222	0.398038	0.0749725	0.128524
CD69_pos_Percent_of_CD16_pos	CD69	-3.18757	-0.466745	-0.697677	9.67194	10.0648	4.54545	3.0199	3.61776	2.42891	3.24264	5.63561	7.61697e-07	9.14037e-06
CD71_pos_Percent_of_CD16_pos	CD71	-1.31137	-0.465924	-0.352981	26.3966	20.4008	13.1059	10.501	9.89213	2.98066	0.237478	0.123146	0.0109372	0.0276485
CD86_pos_Percent_of_CD16_pos	CD86	-0.156587	-0.017726	-0.0349743	85.8781	87.7135	86.59	82.0846	83.7657	0.0242255	0.0117658	0.728195	0.221961	0.302833
FCRL5_pos_Percent_of_CD16_pos	FCRL5	-6.9742	0.107451	0.851471	0.379344	0.19857	0.0659631	0.479642	0.353603	0.870886	2.88275	13.2427	0.278473	0.303789
Ki67_pos_Percent_of_CD16_pos	Ki-67	-1.10039	-0.100817	-0.277641	44.1311	39.9388	36.5734	35.0383	31.3162	0.277414	0.859883	10.9644	0.0241748	0.0483496
PD.1_pos_Percent_of_CD16_pos	PD-1	-2.54862	-0.325868	-0.228056	19.5854	11.8159	16.6667	15.4724	11.7145	3.04882	3.34795	0.075453	0.0115202	0.0276485
PDL1_pos_Percent_of_CD16_pos	PD-L1	-6.05877	-0.11035	0.416078	0.501667	0.296736	0	0.460768	0.166843	0.949597	1.27218	7.47678	0.275558	0.303789
Tbet_pos_Percent_of_CD16_pos	Tbet	-4.38657	-0.137789	-0.197584	3.98209	3.40502	3.36412	4.9785	2.79696	1.44133	5.36669	5.55095	0.227125	0.302833

[truncated: 8 more sheets: H. LME DR38_CD8 features, Col annotations for G-H., I. LME ABC ASC, Column annotations for I., J. infected_uninf_correlation, Column Annotations for J., K. NT80_correlations, Column Annotations for K.]
